# Supplementary material for: Phage-microbe interactions may contribute to the population structure and dynamics of hydrothermal vent symbionts
Source: ISME Commun. 2026 Feb 3;6(1):ycag022. doi: 10.1093/ismeco/ycag022 (PMC12927875; doi:10.1093/ismeco/ycag022)
Supplement: Supplementary_Tables_Revised_2_ycag022 [file supplementary_tables_revised_2_ycag022.xlsx]

## Sheet: SupTable 1
Supplementary Table 1. Number of prophages and average number of prophages/Mbp ≥10Kbp, as identifeid by VIBRANT
MAG_ID	Symbiont	Symbiont_Host	Vent	Total # Prophages	# Prophage ≥10Kbp MAG	Symbiont MAG size (bp)	Symbiont MAG size (Mbp)	Prophage ≥10Kbp/Mbp	Accession No.	Completeness [%]	Contamination [%]	Strain heterogeneity [%]	Genome size [bp]	N50
I09_193b	MOX	I. nautilei	Tu'i Malila	0	0	2393289	2.39329	0	JANEIT000000000	85.98	1.66	44.44	2393289	5717.5
I09_191b	MOX	I. nautilei	Tu'i Malila	0	0	2405116	2.40512	0	JANEIR000000000	87.67	1.49	28.57	2405116	4914
R1928-5_263	Ca. Thiodubiliella	B. septemdierum	Tu'i Malila	0	0	2569353	2.56935	0	JBHMWD000000000	88.45	8.47	78.26	2021458	4467
S09_157	gamma1	A. strummeri	Tu'i Malila	0	0	2028605	2.02861	0	JANEMC000000000	88.76	1.72	0	2028605	5379
R1928-5_249	Ca. Thiodubiliella	B. septemdierum	Tu'i Malila	0	0	2583993	2.58399	0	JBHMWE000000000	89.8	5.18	75	2548675	4015
S09_238	gamma1	A. strummeri	Tu'i Malila	0	0	2181830	2.18183	0	JANELP000000000	90.45	1.12	0	2181830	7491
R1935-3_716	Ca. Thiodubiliella	B. septemdierum	Tahi Moana	0	0	1193616	1.19362	0	JANDIZ000000000	90.6	9.04	72.73	1964142	5512
R1931-6_445	Ca. Thiodubiliella	B. septemdierum	ABE	0	0	2492418	2.49242	0	JBHMVB000000000	90.65	3.09	42.86	1901991	5962
R1931-6_461	Ca. Thiodubiliella	B. septemdierum	ABE	0	0	2439397	2.4394	0	JBHNMS000000000	90.79	7.87	73.91	3224801	2750
R1935-3_693	Ca. Thiodubiliella	B. septemdierum	Tahi Moana	0	0	3311303	3.3113	0	JBHNLD000000000	90.79	4.81	92.31	1928818	9202
I16_1002	SOX	I. nautilei	Niua South	0	0	2349073	2.34907	0	JANEJQ000000000	91.01	0.56	0	2349073	10135
I09_189	SOX	I. nautilei	Tu'i Malila	0	0	2359802	2.3598	0	JANEIP000000000	91.29	1.12	0	2359802	9424
S16_685	gamma1	A. strummeri	Tahi Moana	0	0	2461787	2.46179	0	JANELZ000000000	91.34	8.66	0	2461787	1633
S09_232	gamma1	A. strummeri	Tu'i Malila	0	0	2153542	2.15354	0	JANELM000000000	91.46	1.12	0	2153542	7239
R1935-3_697	Ca. Thiodubiliella	B. septemdierum	Tahi Moana	0	0	2430603	2.4306	0	JBHNLB000000000	91.58	3.18	75	1745425	8320
R1935-3_689	Ca. Thiodubiliella	B. septemdierum	Tahi Moana	0	0	2973925	2.97392	0	JAQPVL000000000	91.63	7.44	87.5	2973925	3489
R1935-3_706	Ca. Thiodubiliella	B. septemdierum	Tahi Moana	0	0	2756860	2.75686	0	JBHNLA000000000	91.63	8.05	52.38	3498613	2884
J2423_B46	Ca. Thiodubiliella	B. septemdierum	ABE	0	0	2609963	2.60996	0	JAQPTD000000000	91.72	4.07	77.78	2609963	3371
J2428_B207	Ca. Thiodubiliella	B. septemdierum	Tu'i Malila	0	0	2455645	2.45565	0	JAQPUD000000000	91.72	7.49	86.96	2455645	3237
J2432_B254	Ca. Thiodubiliella	B. septemdierum	Tow Cam	0	0	2790498	2.7905	0	JAQPUR000000000	91.72	8.52	70.37	2790498	3718
R1931-6_443	Ca. Thiodubiliella	B. septemdierum	ABE	0	0	2567339	2.56734	0	JBHMVC000000000	91.72	9.41	77.27	2919983	3315
J2428_B193	Ca. Thiodubiliella	B. septemdierum	Tu'i Malila	0	0	2711203	2.7112	0	JAQPTR000000000	91.91	6.04	72.22	2711203	2372
J2428_B194	Ca. Thiodubiliella	B. septemdierum	Tu'i Malila	0	0	2454278	2.45428	0	JAQPTS000000000	91.91	6.55	85	2454278	2796
J2428_B206	Ca. Thiodubiliella	B. septemdierum	Tu'i Malila	0	0	2714045	2.71405	0	JAQPUC000000000	91.91	4.81	73.33	2714045	2175
R1928-5_243	Ca. Thiodubiliella	B. septemdierum	Tu'i Malila	0	0	2464893	2.46489	0	JAQPUW000000000	91.91	6.55	62.5	2464893	3178
R1930-3_361	Ca. Thiodubiliella	B. septemdierum	Tu'i Malila	0	0	2486779	2.48678	0	JAQPVD000000000	91.91	7.68	66.67	2486779	3271
J2426_B112	Ca. Thiodubiliella	B. septemdierum	ABE	0	0	2192248	2.19225	0	JAQPTL000000000	92	8.94	80.95	2192248	3815
S16_487	gamma1	A. strummeri	Tahi Moana	0	0	2245196	2.2452	0	JANELX000000000	92.13	1.12	0	2245196	7826
J2423_B43	Ca. Thiodubiliella	B. septemdierum	ABE	0	0	2062523	2.06252	0	JAQPTA000000000	92.19	5.52	75	2062523	4272
J2428_B203	Ca. Thiodubiliella	B. septemdierum	Tu'i Malila	0	0	1962256	1.96226	0	JAQPUA000000000	92.19	4.82	100	1962256	3461
J2423_B44	Ca. Thiodubiliella	B. septemdierum	ABE	0	0	2168379	2.16838	0	JAQPTB000000000	92.28	4.78	54.55	2168379	3230
J2428_B188	Ca. Thiodubiliella	B. septemdierum	Tu'i Malila	0	0	2952351	2.95235	0	JAQPTM000000000	92.28	5.34	76.47	2952351	2167
J2423_B39	Ca. Thiodubiliella	B. septemdierum	ABE	0	0	2137901	2.1379	0	JAQPSW000000000	92.33	5.76	69.23	2137901	4179
R1931-6_455	Ca. Thiodubiliella	B. septemdierum	ABE	0	0	2478330	2.47833	0	JAQPVI000000000	92.33	5.95	68.75	2478330	4126
J2428_B199	Ca. Thiodubiliella	B. septemdierum	Tu'i Malila	0	0	1909181	1.90918	0	JAQPTX000000000	92.43	8.47	82.61	1909181	2146
J2426_B106	Ca. Thiodubiliella	B. septemdierum	ABE	0	0	2454641	2.45464	0	JAQPTH000000000	92.47	7.16	68.18	2454641	3405
J2426_B109	Ca. Thiodubiliella	B. septemdierum	ABE	0	0	1908325	1.90833	0	JAQPTJ000000000	92.47	4.68	83.33	1908325	3717
J2428_B201	Ca. Thiodubiliella	B. septemdierum	Tu'i Malila	0	0	3441253	3.44125	0	JAQPTZ000000000	92.47	6.13	82.35	3441253	2212
J2428_B204	Ca. Thiodubiliella	B. septemdierum	Tu'i Malila	0	0	3073489	3.07349	0	JAQPUB000000000	92.47	7.16	72.73	3073489	1836
J2432_B249	Ca. Thiodubiliella	B. septemdierum	Tow Cam	0	0	2709043	2.70904	0	JAQPUN000000000	92.47	7.87	77.27	2709043	3156
R1928-5_265	Ca. Thiodubiliella	B. septemdierum	Tu'i Malila	0	0	1049793	1.04979	0	JANDIH000000000	92.47	9.69	75	3009244	2661
R1931-6_469	Ca. Thiodubiliella	B. septemdierum	ABE	0	0	2710509	2.71051	0	JBHNMP000000000	92.47	7.58	61.11	2857138	3305
J2432_B239	Ca. Thiodubiliella	B. septemdierum	Tow Cam	0	0	2170593	2.17059	0	JAQPUF000000000	92.57	6.09	76.92	2170593	3658
R1935-3_710	Ca. Thiodubiliella	B. septemdierum	Tahi Moana	0	0	2272205	2.27221	0	JBHNKZ000000000	92.61	9.6	80	2686357	4941
I16_1016	SOX	I. nautilei	Niua South	0	0	2253536	2.25354	0	JANEJW000000000	92.7	0.56	0	2253536	9647
J2428_B191	Ca. Thiodubiliella	B. septemdierum	Tu'i Malila	0	0	2213797	2.2138	0	JAQPTP000000000	92.71	8.71	76.19	2213797	3047
J2428_B198	Ca. Thiodubiliella	B. septemdierum	Tu'i Malila	0	0	2655393	2.65539	0	JAQPTW000000000	92.75	5.62	76.47	2655393	2976
R1931-6_459	Ca. Thiodubiliella	B. septemdierum	ABE	0	0	2736787	2.73679	0	JAQPVK000000000	92.75	9.55	80	2736787	3353
R1935-3_695	Ca. Thiodubiliella	B. septemdierum	Tahi Moana	0	0	2458707	2.45871	0	JBHNLC000000000	92.75	9.18	61.9	3317334	2833
J2426_B107	Ca. Thiodubiliella	B. septemdierum	ABE	0	0	2272454	2.27245	0	JAQPTI000000000	92.78	6.51	87.5	2272454	3986
J2426_B111	Ca. Thiodubiliella	B. septemdierum	ABE	0	0	2384373	2.38437	0	JAQPTK000000000	92.85	8.33	72	2384373	2698
J2426_B104	Ca. Thiodubiliella	B. septemdierum	ABE	0	0	2720685	2.72069	0	JAQPTF000000000	92.89	9.74	77.42	2720685	3354
J2428_B195	Ca. Thiodubiliella	B. septemdierum	Tu'i Malila	0	0	2504757	2.50476	0	JAQPTT000000000	92.89	6.65	75	2504757	3772
I09_69	SOX	I. nautilei	ABE	0	0	2261422	2.26142	0	JANEJN000000000	92.92	1.12	0	2261422	8904
J2432_B255	Ca. Thiodubiliella	B. septemdierum	Tow Cam	0	0	2298488	2.29849	0	JAQPUS000000000	92.94	6.04	77.78	2298488	3534
J2423_B38	Ca. Thiodubiliella	B. septemdierum	ABE	0	0	1876876	1.87688	0	JAQPSV000000000	93.03	3.67	77.78	1876876	5033
J2423_B42	Ca. Thiodubiliella	B. septemdierum	ABE	0	0	2921845	2.92184	0	JAQPSZ000000000	93.03	7.96	86.36	2921845	2259
J2423_B45	Ca. Thiodubiliella	B. septemdierum	ABE	0	0	2148610	2.14861	0	JAQPTC000000000	93.03	4.82	69.23	2148610	4883
J2428_B192	Ca. Thiodubiliella	B. septemdierum	Tu'i Malila	0	0	2511757	2.51176	0	JAQPTQ000000000	93.03	8.16	88.46	2511757	3072
J2428_B197	Ca. Thiodubiliella	B. septemdierum	Tu'i Malila	0	0	2556247	2.55625	0	JAQPTV000000000	93.03	7.21	66.67	2556247	3226
J2428_B200	Ca. Thiodubiliella	B. septemdierum	Tu'i Malila	0	0	2512643	2.51264	0	JAQPTY000000000	93.03	7.07	70	2512643	3221
J2432_B242	Ca. Thiodubiliella	B. septemdierum	Tow Cam	0	0	2607794	2.60779	0	JAQPUH000000000	93.03	7.58	70.59	2607794	4290
J2432_B244	Ca. Thiodubiliella	B. septemdierum	Tow Cam	0	0	3129047	3.12905	0	JAQPUJ000000000	93.03	7.35	78.95	3129047	2918
J2432_B247	Ca. Thiodubiliella	B. septemdierum	Tow Cam	0	0	2526572	2.52657	0	JAQPUL000000000	93.03	6.84	77.27	2526572	4243
J2432_B252	Ca. Thiodubiliella	B. septemdierum	Tow Cam	0	0	2348973	2.34897	0	JAQPUP000000000	93.03	9.04	71.43	2348973	5531
R1928-5_251	Ca. Thiodubiliella	B. septemdierum	Tu'i Malila	0	0	2523469	2.52347	0	JAQPUX000000000	93.03	9.78	73.08	2523469	3682
R1928-5_255	Ca. Thiodubiliella	B. septemdierum	Tu'i Malila	0	0	2527279	2.52728	0	JAQPUY000000000	93.03	6.68	64.71	2527279	3926
R1930-3_369	Ca. Thiodubiliella	B. septemdierum	Tu'i Malila	0	0	2554093	2.55409	0	JAQPVE000000000	93.03	9.78	83.33	2554093	3297
R1931-6_451	Ca. Thiodubiliella	B. septemdierum	ABE	0	0	2938068	2.93807	0	JAQPVG000000000	93.03	9.78	72.41	2938068	3372
R1931-6_457	Ca. Thiodubiliella	B. septemdierum	ABE	0	0	2671998	2.672	0	JAQPVJ000000000	93.03	6.93	78.95	2671998	3603
R1935-3_691	Ca. Thiodubiliella	B. septemdierum	Tahi Moana	0	0	2828354	2.82835	0	JBHNLE000000000	93.03	7.02	89.47	3176191	3958
J2432_B240	Ca. Thiodubiliella	B. septemdierum	Tow Cam	0	0	2455481	2.45548	0	JAQPUG000000000	93.27	6.51	83.33	2455481	3268
J2423_B41	Ca. Thiodubiliella	B. septemdierum	ABE	0	0	2256404	2.2564	0	JAQPSY000000000	93.31	6.55	83.87	2256404	4207
R1931-6_449	Ca. Thiodubiliella	B. septemdierum	ABE	0	0	1142325	1.14233	0	JANDIL000000000	93.31	7.77	63.16	2825823	3387
R1931-6_453	Ca. Thiodubiliella	B. septemdierum	ABE	1	0	2742752	2.74275	0	JAQPVH000000000	93.31	5.48	71.43	2742752	3652
J2428_B196	Ca. Thiodubiliella	B. septemdierum	Tu'i Malila	0	0	2920578	2.92058	0	JAQPTU000000000	93.41	8.1	82.61	2920578	2393
J2432_B245	Ca. Thiodubiliella	B. septemdierum	Tow Cam	0	0	3013356	3.01336	0	JAQPUK000000000	93.41	8.99	76	3013356	3212
R1928-5_259	Ca. Thiodubiliella	B. septemdierum	Tu'i Malila	0	0	2711611	2.71161	0	JAQPVA000000000	93.41	9.64	68.57	2711611	3220
J2423_B37	Ca. Thiodubiliella	B. septemdierum	ABE	0	0	2084655	2.08466	0	JAQPSU000000000	93.6	6.09	77.78	2084655	3833
J2423_B40	Ca. Thiodubiliella	B. septemdierum	ABE	0	0	2102599	2.1026	0	JAQPSX000000000	93.6	5.76	83.33	2102599	3918
J2426_B103	Ca. Thiodubiliella	B. septemdierum	ABE	0	0	1984500	1.9845	0	JAQPTE000000000	93.6	4.78	58.33	1984500	4193
J2428_B190	Ca. Thiodubiliella	B. septemdierum	Tu'i Malila	0	0	2368137	2.36814	0	JAQPTO000000000	93.6	6.74	82.35	2368137	3242
J2432_B248	Ca. Thiodubiliella	B. septemdierum	Tow Cam	0	0	2497413	2.49741	0	JAQPUM000000000	93.6	7.35	82.35	2497413	3910
R1928-5_241	Ca. Thiodubiliella	B. septemdierum	Tu'i Malila	0	0	2570213	2.57021	0	JBHMWH000000000	93.6	9.74	75	2855468	3687
R1928-5_269	Ca. Thiodubiliella	B. septemdierum	Tu'i Malila	0	0	2843963	2.84396	0	JAQPVB000000000	93.6	9.91	83.87	2843963	3046
R1928-5_271	Ca. Thiodubiliella	B. septemdierum	Tu'i Malila	0	0	2404483	2.40448	0	JAQPVC000000000	93.6	5.43	87.5	2404483	3972
R1931-6_463	Ca. Thiodubiliella	B. septemdierum	ABE	0	0	2651062	2.65106	0	JBHNMR000000000	93.6	7.12	53.33	2777411	3356
J2432_B238	Ca. Thiodubiliella	B. septemdierum	Tow Cam	0	0	2631861	2.63186	0	JAQPUE000000000	93.69	8.01	85.71	2631861	4352
S16_209	gamma1	A. strummeri	Tu'i Malila	0	0	2178828	2.17883	0	JANELR000000000	93.71	1.12	0	2178828	6943
S16_491	gamma1	A. strummeri	Tahi Moana	0	0	3640337	3.64034	0	JANELY000000000	93.74	9.8	0	3640337	1381
I16_1004	SOX	I. nautilei	Niua South	0	0	2303627	2.30363	0	JANEJR000000000	93.82	0.56	0	2303627	9286
J2432_B257	Ca. Thiodubiliella	B. septemdierum	Tow Cam	0	0	2406025	2.40603	0	JAQPUU000000000	93.88	9.18	78.57	2406025	4844
J2432_B250	Ca. Thiodubiliella	B. septemdierum	Tow Cam	1	0	2574703	2.5747	0	JAQPUO000000000	93.97	5.07	62.5	2574703	3912
J2432_B253	Ca. Thiodubiliella	B. septemdierum	Tow Cam	0	0	2909112	2.90911	0	JAQPUQ000000000	93.97	5.62	92.86	2909112	2932
J2426_B105	Ca. Thiodubiliella	B. septemdierum	ABE	0	0	2265762	2.26576	0	JAQPTG000000000	94.16	9.32	87.5	2265762	3072
J2428_B189	Ca. Thiodubiliella	B. septemdierum	Tu'i Malila	0	0	2531884	2.53188	0	JAQPTN000000000	94.16	7.7	68.42	2531884	3315
J2432_B256	Ca. Thiodubiliella	B. septemdierum	Tow Cam	0	0	2437097	2.4371	0	JAQPUT000000000	94.16	4.87	58.33	2437097	4478
R1928-5_247	Ca. Thiodubiliella	B. septemdierum	Tu'i Malila	0	0	3007215	3.00721	0	JBHMWF000000000	94.16	7.6	73.68	2921143	3303
R1928-5_257	Ca. Thiodubiliella	B. septemdierum	Tu'i Malila	0	0	2547154	2.54715	0	JAQPUZ000000000	94.16	8.15	75	2547154	3960
R1930-3_377	Ca. Thiodubiliella	B. septemdierum	Tu'i Malila	0	0	2412646	2.41265	0	JAQPVF000000000	94.16	8.05	69.23	2412646	3873
R1935-3_712	Ca. Thiodubiliella	B. septemdierum	Tahi Moana	0	0	2033418	2.03342	0	JAQPVM000000000	94.16	5.52	66.67	2033418	4520
S16_371	gamma1	A. strummeri	Tahi Moana	0	0	2240163	2.24016	0	JANELU000000000	94.27	1.12	0	2240163	7671
I09_184b	MOX	I. nautilei	Tu'i Malila	0	0	2731349	2.73135	0	JANEIL000000000	94.66	1.37	62.5	2731349	6,848
I16_604	SOX	I. nautilei	Tahi Moana	0	0	2398631	2.39863	0	JANEKO000000000	94.66	0.56	0	2398631	9476
J2432_B243	Ca. Thiodubiliella	B. septemdierum	Tow Cam	0	0	2335199	2.3352	0	JAQPUI000000000	94.72	7.3	83.33	2335199	5699
R1928-5_239	Ca. Thiodubiliella	B. septemdierum	Tu'i Malila	0	0	2506341	2.50634	0	JAQPUV000000000	94.72	6.26	68.75	2506341	4962
B09_310	Sulfurimonas Epsilon	A. boucheti	Tow Cam	0	0	1414040	1.41404	0	JANEIB000000000	94.77	1.9	0	1414040	9958
I09_239	SOX	I. nautilei	Tow Cam	0	0	2260061	2.26006	0	JANEJB000000000	94.82	4.19	0	2260061	6841
S16_367	gamma1	A. strummeri	Tu'i Malila	0	0	2308213	2.30821	0	JANELT000000000	94.83	1.31	0	2308213	7283
I09_67	SOX	I. nautilei	ABE	0	0	2436140	2.43614	0	JANEJL000000000	94.94	1.4	0	2436140	8149
I16_1000	SOX	I. nautilei	Niua South	0	0	2411092	2.41109	0	JANEJP000000000	94.94	0.94	0	2411092	8793
I16_596	SOX	I. nautilei	Tahi Moana	0	0	2347566	2.34757	0	JANEKK000000000	95.22	0.56	0	2347566	9714
I09_240	SOX	I. nautilei	Tow Cam	0	0	2370886	2.37089	0	JANEJC000000000	95.51	0.56	0	2370886	9473
I16_1010	SOX	I. nautilei	Niua South	0	0	2353087	2.35309	0	JANEKQ000000000	95.51	0.56	0	2353087	9624
I16_718	SOX	I. nautilei	Tahi Moana	0	0	2235714	2.23571	0	JANEKP000000000	95.51	0.88	0	2235714	7900
B16_3	Sulfurimonas Epsilon	A. boucheti	ABE	0	0	1488612	1.48861	0	JANEIE000000000	95.69	0.85	0	1488612	12951
I09_242	SOX	I. nautilei	Tow Cam	0	0	2056427	2.05643	0	JANEJE000000000	95.79	1.4	0	2056427	7347
I16_594	SOX	I. nautilei	Tahi Moana	0	0	2336377	2.33638	0	JANEKJ000000000	96	0.56	0	2336377	8884
I09_190	SOX	I. nautilei	Tu'i Malila	0	0	2404816	2.40482	0	JANEIQ000000000	96.07	0.56	0	2404816	9494
I16_1014	SOX	I. nautilei	Niua South	0	0	2408677	2.40868	0	JANEJV000000000	96.07	0.56	0	2408677	9727
S09_220	gamma1	A. strummeri	Tu'i Malila	1	1	3513957	3.51396	0.284579	JANELI000000000	96.07	2.25	0	3513957	4283
I09_63	SOX	I. nautilei	ABE	0	0	2444861	2.44486	0	JANEJH000000000	96.35	0.56	0	2444861	8485
I09_66	SOX	I. nautilei	ABE	0	0	2373316	2.37332	0	JANEJK000000000	96.35	0.56	0	2373316	8645
I16_592	SOX	I. nautilei	Tahi Moana	0	0	2453547	2.45355	0	JANEKI000000000	96.35	0.56	0	2453547	8566
R1931-6_465	Ca. Thiodubiliella	B. septemdierum	ABE	0	0	2630917	2.63092	0	JBHNMQ000000000	96.36	6.24	53.85	2630917	3630
R1928-5_245	Ca. Thiodubiliella	B. septemdierum	Tu'i Malila	0	0	2403396	2.4034	0	JBHMWG000000000	96.52	8.5	61.11	2403396	3529
R1931-6_447	Ca. Thiodubiliella	B. septemdierum	ABE	0	0	2432813	2.43281	0	JBHNMT000000000	96.52	9.88	75	2432813	4548
I16_590	SOX	I. nautilei	Tahi Moana	0	0	2317897	2.3179	0	JANEKH000000000	96.63	1.12	0	2317897	8740
S09_221	gamma1	A. strummeri	Tu'i Malila	0	0	2264450	2.26445	0	JANELJ000000000	96.63	1.12	0	2264450	7548
B09_304	Sulfurimonas Epsilon	A. boucheti	Tow Cam	0	0	1426597	1.4266	0	JANEHZ000000000	96.74	1.48	0	1426597	13271
I09_61	SOX	I. nautilei	ABE	0	0	2308693	2.30869	0	JANEJF000000000	96.85	0.56	0	2308693	8879
I16_600	SOX	I. nautilei	Tahi Moana	0	0	2414335	2.41433	0	JANEKM000000000	96.91	0.56	0	2414335	9671
I09_65	SOX	I. nautilei	ABE	0	0	3171391	3.17139	0	JANEJJ000000000	96.94	6.96	0	3171391	2091
B16_812	Sulfurimonas sp.	A. boucheti	Niua South	0	0	1349585	1.34959	0	JANEIH000000000	97.05	0.74	0	1349585	22535
B16_816	Sulfurimonas sp.	A. boucheti	Niua South	0	0	1821595	1.8216	0	JANEII000000000	97.18	8.22	0	1821595	3050
B09_303	Sulfurimonas Epsilon	A. boucheti	Tow Cam	0	0	2545333	2.54533	0	JANEHY000000000	97.42	4.12	0	2545333	3577
B09_307	Sulfurimonas Epsilon	A. boucheti	Tow Cam	0	0	2801168	2.80117	0	JANEIA000000000	97.42	4.23	0	2801168	2381
I09_187	SOX	I. nautilei	Tu'i Malila	0	0	2410228	2.41023	0	JANEIN000000000	97.47	1.12	0	2410228	9124
I09_233	SOX	I. nautilei	Tow Cam	0	0	2333080	2.33308	0	JANEIV000000000	97.47	1.87	0	2333080	7643
B09_339	Sulfurimonas Epsilon	A. boucheti	Kilo Moana	0	0	2681428	2.68143	0	JANEID000000000	97.6	2.46	0	2681428	3436
I16_1008	SOX	I. nautilei	Niua South	0	0	2459236	2.45924	0	JANEJT000000000	97.75	1.12	0	2459236	9154
I16_124	SOX	I. nautilei	Tu'i Malila	0	0	2458002	2.458	0	JANEKB000000000	97.75	0.75	0	2458002	9521
I09_238	SOX	I. nautilei	Tow Cam	0	0	4345569	4.34557	0	JANEJA000000000	98.03	0.84	0	4345569	6482
B16_808	Sulfurimonas sp.	A. boucheti	Niua South	0	0	3359718	3.35972	0	JANEIG000000000	98.15	3.5	0	3359718	2310
B16_897	Sulfurimonas sp.	A. boucheti	Niua South	0	0	3163918	3.16392	0	JANEIK000000000	98.15	6.16	0	3163918	2027
B09_337	Sulfurimonas Epsilon	A. boucheti	Kilo Moana	0	0	1531925	1.53192	0	JANEIC000000000	98.22	0.55	0	1531925	20263
I16_129	SOX	I. nautilei	Tu'i Malila	0	0	3985122	3.98512	0	JANEKF000000000	98.31	1.72	0	3985122	5289
B16_801	Sulfurimonas sp.	A. boucheti	Niua South	0	0	1949453	1.94945	0	JANEIF000000000	98.52	2.08	0	1949453	19912
I09_185	SOX	I. nautilei	Tu'i Malila	0	0	4080432	4.08043	0	JANEIM000000000	98.6	0.84	0	4197115	5673
I09_188	SOX	I. nautilei	Tu'i Malila	0	0	4177742	4.17774	0	JANEIO000000000	98.6	1.4	0	4177742	5938
I09_193	SOX	I. nautilei	Tu'i Malila	0	0	4283844	4.28384	0	JANEME000000000	98.6	0.84	0	4283844	5810
I09_194	SOX	I. nautilei	Tu'i Malila	0	0	4155562	4.15556	0	JANEIU000000000	98.6	1.26	0	4155562	5902
I16_127	SOX	I. nautilei	Tu'i Malila	0	0	4313769	4.31377	0	JANEKD000000000	98.6	2.43	0	4313769	5019
S16_471	gamma1	A. strummeri	Tahi Moana	0	0	2982941	2.98294	0	JANELV000000000	98.6	2.29	0	2982941	4691
S16_108	gamma1	A. kojimai	Tu'i Malila	1	1	4519542	4.51954	0.221261	JANELF000000000	98.69	3.18	0	4519542	3358
I09_234	SOX	I. nautilei	Tow Cam	0	0	5229906	5.22991	0	JANEIW000000000	98.88	7.58	0	5229906	3009
I16_128	SOX	I. nautilei	Tu'i Malila	0	0	3194780	3.19478	0	JANEKE000000000	98.88	3.96	0	3194780	4023
I16_602	SOX	I. nautilei	Tahi Moana	0	0	4142730	4.14273	0	JANEKN000000000	98.88	0.84	0	4142730	6161
K09_101	gamma1	A. kojimai	ABE	1	1	3906333	3.90633	0.255995	JANEKR000000000	98.88	1.97	0	3906333	4925
K09_115	gamma1	A. kojimai	ABE	1	1	3993224	3.99322	0.250424	JANEKS000000000	98.88	1.53	0	3993224	4150
K16_53	gamma1	A. kojimai	Tu'i Malila	1	1	3817243	3.81724	0.261969	JANELA000000000	98.88	1.12	0	3817243	4755
K16_55	gamma1	A. kojimai	Tu'i Malila	1	1	3637663	3.63766	0.274902	JANELB000000000	98.88	1.12	0	3637663	5952
K16_65	gamma1	A. kojimai	Tu'i Malila	1	1	3553494	3.55349	0.281413	JANELD000000000	98.88	1.83	0	3553494	5483
S09_228	gamma1	A. strummeri	Tu'i Malila	0	0	3693936	3.69394	0	JANELK000000000	98.88	2.25	0	3693936	4480
S09_231	gamma1	A. strummeri	Tu'i Malila	1	1	3368917	3.36892	0.296831	JANELL000000000	98.88	1.12	0	3368917	6046
S09_235	gamma1	A. strummeri	Tu'i Malila	1	1	3581598	3.5816	0.279205	JANELN000000000	98.88	1.97	0	3581598	4424
S09_237	gamma1	A. strummeri	Tu'i Malila	0	0	3830161	3.83016	0	JANELO000000000	98.88	1.69	0	3830161	4739
S09_239	gamma1	A. strummeri	Tu'i Malila	0	0	3527549	3.52755	0	JANELQ000000000	98.88	2.25	0	3527549	5604
I09_184	SOX	I. nautilei	Tu'i Malila	0	0	4197115	4.19712	0	JANEMG000000000	99.16	0.84	0	4197115	5673
I09_191	SOX	I. nautilei	Tu'i Malila	0	0	4139146	4.13915	0	JANEMF000000000	99.16	0.84	0	4139146	5573
I09_235	SOX	I. nautilei	Tow Cam	0	0	4379420	4.37942	0	JANEIX000000000	99.16	1.97	0	4379420	4605
I09_236	SOX	I. nautilei	Tow Cam	0	0	4237654	4.23765	0	JANEIY000000000	99.16	1.12	0	4237654	4938
I09_62	SOX	I. nautilei	ABE	0	0	4146082	4.14608	0	JANEJG000000000	99.16	0.84	0	4146082	6065
I09_64	SOX	I. nautilei	ABE	0	0	4065265	4.06527	0	JANEJI000000000	99.16	0.84	0	4065265	5913
I09_70	SOX	I. nautilei	ABE	0	0	4222329	4.22233	0	JANEJO000000000	99.16	1.1	0	4222329	5374
I16_122	SOX	I. nautilei	Tu'i Malila	0	0	4074722	4.07472	0	JANEJZ000000000	99.16	0.56	0	4074722	5103
I16_123	SOX	I. nautilei	Tu'i Malila	0	0	4161601	4.1616	0	JANEKA000000000	99.16	1.4	0	4161601	5341
I16_126	SOX	I. nautilei	Tu'i Malila	0	0	4228716	4.22872	0	JANEKC000000000	99.16	1.4	0	4228716	5779
I16_588	SOX	I. nautilei	Tahi Moana	0	0	4542565	4.54256	0	JANEKG000000000	99.16	1.4	0	4542565	4577
I09_241	SOX	I. nautilei	Tow Cam	0	0	4651191	4.65119	0	JANEJD000000000	99.3	1.69	0	4651191	3807
I09_192	SOX	I. nautilei	Tu'i Malila	0	0	4070235	4.07024	0	JANEIS000000000	99.44	1.4	0	4070235	5521
I09_237	SOX	I. nautilei	Tow Cam	0	0	4323522	4.32352	0	JANEIZ000000000	99.44	0.84	0	4323522	6180
I09_68	SOX	I. nautilei	ABE	0	0	3884779	3.88478	0	JANEJM000000000	99.44	0.84	0	3884779	6232
I16_1006	SOX	I. nautilei	Niua South	0	0	3812302	3.8123	0	JANEJS000000000	99.44	0.7	0	3812302	6982
I16_1012	SOX	I. nautilei	Niua South	0	0	3532653	3.53265	0	JANEJU000000000	99.44	0.7	0	3532653	7583
I16_1018	SOX	I. nautilei	Niua South	0	0	4045661	4.04566	0	JANEJX000000000	99.44	0.7	0	4045661	6867
I16_121	SOX	I. nautilei	Tu'i Malila	0	0	3869954	3.86995	0	JANEJY000000000	99.44	0.56	0	3869954	5573
I16_598	SOX	I. nautilei	Tahi Moana	0	0	4700153	4.70015	0	JANEKL000000000	99.44	1.97	0	4700153	4032
K09_219	gamma1	A. kojimai	Tu'i Malila	1	1	3726369	3.72637	0.268358	JANEKT000000000	99.44	1.12	0	3726369	5858
K09_222	gamma1	A. kojimai	Tu'i Malila	1	1	3885738	3.88574	0.257351	JANEKU000000000	99.44	1.75	0	3885738	5012
K09_223	gamma1	A. kojimai	Tu'i Malila	1	1	3795748	3.79575	0.263453	JANEKV000000000	99.44	1.69	0	3795748	5866
K09_234	gamma1	A. kojimai	Tu'i Malila	0	0	3692858	3.69286	0	JANEKW000000000	99.44	2.25	0	3692858	5005
K09_243	gamma1	A. kojimai	Tu'i Malila	0	0	4197982	4.19798	0	JANEKX000000000	99.44	2.06	0	4197982	3587
K16_41	gamma1	A. kojimai	Tu'i Malila	1	1	3486796	3.4868	0.286796	JANEKY000000000	99.44	1.12	0	3486796	6057
K16_49	gamma1	A. kojimai	Tu'i Malila	0	0	3736632	3.73663	0	JANEKZ000000000	99.44	4.34	0	3736632	4727
K16_63	gamma1	A. kojimai	Tu'i Malila	1	1	3662784	3.66278	0.273016	JANELC000000000	99.44	1.12	0	3662784	4740
K16_67	gamma1	A. kojimai	Tu'i Malila	1	1	3763693	3.76369	0.265696	JANELE000000000	99.44	1.12	0	3763693	5883
S16_204	gamma1	A. kojimai	Tu'i Malila	0	0	4311364	4.31136	0	JANELG000000000	99.44	1.59	0	4311364	4280
S16_210	gamma1	A. strummeri	Tu'i Malila	1	1	3755034	3.75503	0.266309	JANELS000000000	99.44	1.15	0	3755034	4883
S16_485	gamma1	A. strummeri	Tahi Moana	0	0	3283894	3.28389	0	JANELW000000000	99.44	1.12	0	3283894	5711

## Sheet: SupTable 2
Supplementary Table 2. Number of phages identified by VIBRANT per metagenome ≥10Kbp and total (grey); the average number of phage and symbiont-targeting phage per Mbp; and associated vent and host metadata. ST=symbiont-targeting
Metagenome	Host	Vent	# Lytic ≥10kbp	# Lysosgenic ≥10kbp	Total # Phage in Metagenome ≥10kpb	Total # ST Phage ≥10 kbp in Metagenome	Total # Phage ≥10kbp per Mbp	Total # ST ≥10kbp Phage per Mbp	Metagenome size (Mbp)	Gill Tissue Biosample Accession #	Reference	Total # Lytic	Total # Lysogenic	Total # Phage in Metagenome	Total # Phage per Mbp
B09_301	A. boucheti	Tow Cam	1	1	2	1	0.00392973	0.00196486	508.941	SAMN19804754	Breusing et al. 2022	15	1	16	0.0314378
B09_303	A. boucheti	Tow Cam	0	0	0	0	0	0	197.36	SAMN19804755	Breusing et al. 2022	11	0	11	0.0557358
B09_304	A. boucheti	Tow Cam	0	0	0	0	0	0	308.26	SAMN19804756	Breusing et al. 2022	14	0	14	0.0454163
B09_307	A. boucheti	Tow Cam	0	0	0	0	0	0	613.65	SAMN19804757	Breusing et al. 2022	52	0	52	0.0847388
B09_310	A. boucheti	Tow Cam	0	0	0	0	0	0	247.462	SAMN19804758	Breusing et al. 2022	7	0	7	0.0282872
B09_337	A. boucheti	Kilo Moana	0	0	0	0	0	0	313.361	SAMN19804759	Breusing et al. 2022	17	1	18	0.0574417
B09_339	A. boucheti	Kilo Moana	1	0	1	1	0.00364814	0.00364814	274.112	SAMN19804760	Breusing et al. 2022	20	1	21	0.0766109
B09_340	A. boucheti	Kilo Moana	0	0	0	0	0	0	12.3447	SAMN19804761	Breusing et al. 2022	0	0	0	0
B09_345	A. boucheti	Kilo Moana	0	0	0	0	0	0	292.325	SAMN19804762	Breusing et al. 2022	1	0	1	0.00342085
B16_1	A. boucheti	ABE	0	0	0	0	0	0	167.568	SAMN19804763	Breusing et al. 2022	6	0	6	0.0358064
B16_13	A. boucheti	ABE	0	0	0	0	0	0	124.841	SAMN19804764	Breusing et al. 2022	0	0	0	0
B16_3	A. boucheti	ABE	0	0	0	0	0	0	584.124	SAMN19804765	Breusing et al. 2022	46	0	46	0.0787504
B16_387	A. boucheti	ABE	0	0	0	0	0	0	55.0461	SAMN19804766	Breusing et al. 2022	7	0	7	0.127166
B16_389	A. boucheti	ABE	0	0	0	0	0	0	57.2519	SAMN19804767	Breusing et al. 2022	1	0	1	0.0174667
B16_397	A. boucheti	ABE	0	0	0	0	0	0	103.326	SAMN19804768	Breusing et al. 2022	6	0	6	0.0580688
B16_399	A. boucheti	ABE	0	0	0	0	0	0	170.745	SAMN19804769	Breusing et al. 2022	8	0	8	0.0468534
B16_801	A. boucheti	Niua South	0	0	0	0	0	0	238.04	SAMN29718447	Breusing et al. 2022	9	0	9	0.0378088
B16_806	A. boucheti	Niua South	0	0	0	0	0	0	122.327	SAMN19804771	Breusing et al. 2022	1	0	1	0.0081748
B16_808	A. boucheti	Niua South	0	0	0	0	0	0	517.464	SAMN29718448	Breusing et al. 2022	21	0	21	0.0405825
B16_812	A. boucheti	Niua South	0	0	0	0	0	0	532.332	SAMN29718449	Breusing et al. 2022	22	1	23	0.0432061
B16_816	A. boucheti	Niua South	0	0	0	0	0	0	111.491	SAMN29718450	Breusing et al. 2022	1	0	1	0.00896931
B16_826	A. boucheti	Niua South	0	0	0	0	0	0	209.965	SAMN29718451	Breusing et al. 2022	6	0	6	0.0285762
B16_897	A. boucheti	Niua South	0	0	0	0	0	0	488.478	SAMN29718452	Breusing et al. 2022	5	0	5	0.0102359
B16_9	A. boucheti	ABE	0	0	0	0	0	0	192.782	SAMN19804777	Breusing et al. 2022	7	0	7	0.0363105
I09_184	I. nautilei	Tu'i Malila	1	0	1	1	0.00199651	0.00199651	500.873	SAMN19804778	Breusing et al. 2022	38	0	38	0.0758676
I09_185	I. nautilei	Tu'i Malila	0	0	0	0	0	0	139.264	SAMN19804779	Breusing et al. 2022	12	0	12	0.0861674
I09_187	I. nautilei	Tu'i Malila	0	0	0	0	0	0	156.046	SAMN19804780	Breusing et al. 2022	12	0	12	0.0769005
I09_188	I. nautilei	Tu'i Malila	0	0	0	0	0	0	151.363	SAMN19804781	Breusing et al. 2022	20	0	20	0.132133
I09_189	I. nautilei	Tu'i Malila	0	0	0	0	0	0	96.3543	SAMN19804782	Breusing et al. 2022	13	0	13	0.134919
I09_190	I. nautilei	Tu'i Malila	1	0	1	1	0.00416089	0.00416089	240.333	SAMN19804783	Breusing et al. 2022	19	0	19	0.079057
I09_191	I. nautilei	Tu'i Malila	0	0	0	0	0	0	342.922	SAMN19804784	Breusing et al. 2022	23	0	23	0.0670706
I09_192	I. nautilei	Tu'i Malila	2	0	2	2	0.00636327	0.00636327	314.304	SAMN19804785	Breusing et al. 2022	17	0	17	0.0540878
I09_193	I. nautilei	Tu'i Malila	1	0	1	1	0.00463154	0.00463154	215.911	SAMN19804786	Breusing et al. 2022	36	0	36	0.166736
I09_194	I. nautilei	Tu'i Malila	0	0	0	0	0	0	116.46	SAMN19804787	Breusing et al. 2022	15	0	15	0.1288
I09_233	I. nautilei	Tow Cam	0	0	0	0	0	0	72.6795	SAMN19804788	Breusing et al. 2022	18	0	18	0.247663
I09_234	I. nautilei	Tow Cam	1	0	1	0	0.00574236	0	174.144	SAMN19804789	Breusing et al. 2022	36	0	36	0.206725
I09_235	I. nautilei	Tow Cam	2	0	2	2	0.0129956	0.0129956	153.898	SAMN19804790	Breusing et al. 2022	19	0	19	0.123459
I09_236	I. nautilei	Tow Cam	0	0	0	0	0	0	145.896	SAMN19804791	Breusing et al. 2022	29	1	30	0.205626
I09_237	I. nautilei	Tow Cam	1	0	1	1	0.00844224	0.00844224	118.452	SAMN19804792	Breusing et al. 2022	44	0	44	0.371459
I09_238	I. nautilei	Tow Cam	0	0	0	0	0	0	620.225	SAMN19804793	Breusing et al. 2022	93	0	93	0.149946
I09_239	I. nautilei	Tow Cam	5	0	5	5	0.0132267	0.0132267	378.023	SAMN19804794	Breusing et al. 2022	49	1	50	0.132267
I09_240	I. nautilei	Tow Cam	1	0	1	1	0.00262036	0.00262036	381.627	SAMN19804795	Breusing et al. 2022	41	0	41	0.107435
I09_241	I. nautilei	Tow Cam	0	0	0	0	0	0	192.18	SAMN19804796	Breusing et al. 2022	20	0	20	0.104069
I09_242	I. nautilei	Tow Cam	4	0	4	3	0.0168398	0.0126298	237.533	SAMN19804797	Breusing et al. 2022	40	0	40	0.168398
I09_61	I. nautilei	ABE	0	0	0	0	0	0	111.853	SAMN19804798	Breusing et al. 2022	22	0	22	0.196688
I09_62	I. nautilei	ABE	1	0	1	1	0.00360442	0.00360442	277.437	SAMN19804799	Breusing et al. 2022	16	0	16	0.0576707
I09_63	I. nautilei	ABE	0	0	0	0	0	0	569.943	SAMN19804800	Breusing et al. 2022	54	0	54	0.0947463
I09_64	I. nautilei	ABE	0	0	0	0	0	0	139.076	SAMN19804801	Breusing et al. 2022	14	0	14	0.100664
I09_65	I. nautilei	ABE	0	0	0	0	0	0	28.6699	SAMN19804802	Breusing et al. 2022	2	0	2	0.0697596
I09_66	I. nautilei	ABE	0	0	0	0	0	0	135.885	SAMN19804803	Breusing et al. 2022	14	0	14	0.103028
I09_67	I. nautilei	ABE	2	0	2	2	0.023773	0.023773	84.1292	SAMN19804804	Breusing et al. 2022	13	0	13	0.154524
I09_68	I. nautilei	ABE	0	0	0	0	0	0	55.6262	SAMN19804805	Breusing et al. 2022	19	0	19	0.341565
I09_69	I. nautilei	ABE	0	0	0	0	0	0	37.0894	SAMN19804806	Breusing et al. 2022	9	0	9	0.242657
I09_70	I. nautilei	ABE	0	0	0	0	0	0	225.084	SAMN19804807	Breusing et al. 2022	29	0	29	0.128841
I16_1000	I. nautilei	Niua South	0	0	0	0	0	0	23.5773	SAMN19804808	Breusing et al. 2022	8	0	8	0.33931
I16_1002	I. nautilei	Niua South	0	0	0	0	0	0	23.3135	SAMN19804809	Breusing et al. 2022	10	0	10	0.428937
I16_1004	I. nautilei	Niua South	0	0	0	0	0	0	24.8648	SAMN19804810	Breusing et al. 2022	9	0	9	0.361958
I16_1006	I. nautilei	Niua South	1	0	1	0	0.0220325	0	45.3875	SAMN19804811	Breusing et al. 2022	7	0	7	0.154228
I16_1008	I. nautilei	Niua South	1	0	1	1	0.0387976	0.0387976	25.7748	SAMN19804812	Breusing et al. 2022	12	0	12	0.465571
I16_1010	I. nautilei	Niua South	0	0	0	0	0	0	69.5982	SAMN19804879	Breusing et al. 2022	13	0	13	0.186787
I16_1012	I. nautilei	Niua South	0	0	0	0	0	0	13.4555	SAMN19804813	Breusing et al. 2022	12	0	12	0.891826
I16_1014	I. nautilei	Niua South	0	0	0	0	0	0	12.0664	SAMN19804814	Breusing et al. 2022	8	0	8	0.662996
I16_1016	I. nautilei	Niua South	0	0	0	0	0	0	20.0143	SAMN19804815	Breusing et al. 2022	13	0	13	0.649535
I16_1018	I. nautilei	Niua South	1	0	1	1	0.0243118	0.0243118	41.1322	SAMN19804816	Breusing et al. 2022	15	0	15	0.364678
I16_121	I. nautilei	Tu'i Malila	0	0	0	0	0	0	78.9702	SAMN19804817	Breusing et al. 2022	10	0	10	0.12663
I16_122	I. nautilei	Tu'i Malila	2	0	2	2	0.00593514	0.00593514	336.976	SAMN19804818	Breusing et al. 2022	35	0	35	0.103865
I16_123	I. nautilei	Tu'i Malila	0	0	0	0	0	0	150.21	SAMN19804819	Breusing et al. 2022	14	0	14	0.093203
I16_124	I. nautilei	Tu'i Malila	0	0	0	0	0	0	51.0288	SAMN19804820	Breusing et al. 2022	10	0	10	0.195968
I16_126	I. nautilei	Tu'i Malila	3	0	3	3	0.00499363	0.00499363	600.765	SAMN19804822	Breusing et al. 2022	46	0	46	0.0765691
I16_127	I. nautilei	Tu'i Malila	0	0	0	0	0	0	70.7264	SAMN19804823	Breusing et al. 2022	12	0	12	0.169668
I16_128	I. nautilei	Tu'i Malila	0	0	0	0	0	0	17.92	SAMN19804824	Breusing et al. 2022	5	0	5	0.279019
I16_129	I. nautilei	Tu'i Malila	0	0	0	0	0	0	47.8402	SAMN19804825	Breusing et al. 2022	7	0	7	0.146321
I16_588	I. nautilei	Tahi Moana	0	0	0	0	0	0	178.239	SAMN19804827	Breusing et al. 2022	17	0	17	0.0953776
I16_590	I. nautilei	Tahi Moana	1	0	1	1	0.00427289	0.00427289	234.034	SAMN19804828	Breusing et al. 2022	18	0	18	0.0769119
I16_592	I. nautilei	Tahi Moana	0	0	0	0	0	0	205.55	SAMN19804829	Breusing et al. 2022	8	0	8	0.0389201
I16_594	I. nautilei	Tahi Moana	0	0	0	0	0	0	428.879	SAMN19804830	Breusing et al. 2022	20	0	20	0.0466332
I16_596	I. nautilei	Tahi Moana	0	0	0	0	0	0	302.847	SAMN19804831	Breusing et al. 2022	19	0	19	0.062738
I16_598	I. nautilei	Tahi Moana	1	0	1	0	0.00155491	0	643.123	SAMN19804832	Breusing et al. 2022	63	0	63	0.0979595
I16_600	I. nautilei	Tahi Moana	1	0	1	1	0.00191561	0.00191561	522.026	SAMN19804833	Breusing et al. 2022	110	0	110	0.210717
I16_602	I. nautilei	Tahi Moana	1	0	1	1	0.00319794	0.00319794	312.701	SAMN19804834	Breusing et al. 2022	17	0	17	0.054365
I16_604	I. nautilei	Tahi Moana	0	0	0	0	0	0	323.988	SAMN19804835	Breusing et al. 2022	31	0	31	0.0956825
I16_718	I. nautilei	Tahi Moana	0	0	0	0	0	0	176.33	SAMN19804836	Breusing et al. 2022	12	0	12	0.0680543
S09_157	A. strummeri	Tu'i Malila	0	0	0	0	0	0	174.595	SAMN19804854	Breusing et al. 2022	17	0	17	0.0973685
S09_173	A. strummeri	Tu'i Malila	0	0	0	0	0	0	1.92561	SAMN19804855	Breusing et al. 2022	20	0	20	10.3863
S09_181	A. strummeri	Tu'i Malila	0	0	0	0	0	0	248.515	SAMN19804856	Breusing et al. 2022	31	0	31	0.124741
S09_189	A. strummeri	Tu'i Malila	0	0	0	0	0	0	1.96099	SAMN19804857	Breusing et al. 2022	18	0	18	9.17905
S09_197	A. strummeri	Tu'i Malila	0	0	0	0	0	0	427.77	SAMN19804858	Breusing et al. 2022	16	0	16	0.0374033
S09_220	A. strummeri	Tu'i Malila	1	1	2	2	0.0238431	0.0238431	83.8818	SAMN19804859	Breusing et al. 2022	20	0	20	0.238431
S09_221	A. strummeri	Tu'i Malila	2	0	2	1	0.00818652	0.00409326	244.304	SAMN19804860	Breusing et al. 2022	16	0	16	0.0654922
S09_228	A. strummeri	Tu'i Malila	1	0	1	1	0.00464553	0.00464553	215.261	SAMN19804861	Breusing et al. 2022	9	0	9	0.0418098
S09_231	A. strummeri	Tu'i Malila	4	1	5	4	0.0188801	0.0151041	264.829	SAMN19804862	Breusing et al. 2022	9	0	9	0.0339842
S09_232	A. strummeri	Tu'i Malila	2	0	2	1	0.0118904	0.0059452	168.203	SAMN19804863	Breusing et al. 2022	41	0	41	0.243753
S09_235	A. strummeri	Tu'i Malila	4	1	5	4	0.0438925	0.035114	113.915	SAMN19804864	Breusing et al. 2022	9	0	9	0.0790065
S09_237	A. strummeri	Tu'i Malila	5	0	5	3	0.0192235	0.0115341	260.099	SAMN19804865	Breusing et al. 2022	43	0	43	0.165322
S09_238	A. strummeri	Tu'i Malila	5	0	5	5	0.0123652	0.0123652	404.361	SAMN19804866	Breusing et al. 2022	15	0	15	0.0370956
S09_239	A. strummeri	Tu'i Malila	2	0	2	2	0.00820722	0.00820722	243.688	SAMN19804867	Breusing et al. 2022	13	0	13	0.0533469
S16_108	A. kojimai	Tu'i Malila	2	1	3	3	0.0167241	0.0167241	179.382	SAMN19804868	Breusing et al. 2022	23	0	23	0.128218
S16_204	A. kojimai	Tu'i Malila	1	0	1	1	0.00626192	0.00626192	159.696	SAMN19804869	Breusing et al. 2022	17	0	17	0.106453
S16_209	A. strummeri	Tu'i Malila	2	0	2	2	0.0170816	0.0170816	117.085	SAMN19804870	Breusing et al. 2022	12	0	12	0.10249
S16_210	A. strummeri	Tu'i Malila	0	1	1	1	0.00208742	0.00208742	479.061	SAMN19804871	Breusing et al. 2022	8	0	8	0.0166993
S16_367	A. strummeri	Tu'i Malila	1	1	2	1	0.00308974	0.00154487	647.304	SAMN19804872	Breusing et al. 2022	19	0	19	0.0293525
S16_371	A. strummeri	Tu'i Malila	3	0	3	3	0.00545321	0.00545321	550.135	SAMN19804873	Breusing et al. 2022	21	0	21	0.0381725
S16_471	A. strummeri	Tahi Moana	0	0	0	0	0	0	35.4845	SAMN19804874	Breusing et al. 2022	10	0	10	0.281813
S16_485	A. strummeri	Tahi Moana	1	0	1	0	0.00386657	0	258.627	SAMN19804875	Breusing et al. 2022	14	0	14	0.054132
S16_487	A. strummeri	Tahi Moana	5	0	5	3	0.0118368	0.00710211	422.41	SAMN19804876	Breusing et al. 2022	20	0	20	0.0473474
S16_491	A. strummeri	Tahi Moana	0	0	0	0	0	0	120.614	SAMN19804877	Breusing et al. 2022	17	0	17	0.140946
S16_685	A. strummeri	Tahi Moana	0	0	0	0	0	0	12.3049	SAMN19804878	Breusing et al. 2022	9	0	9	0.731415
K09_101	A. kojimai	ABE	3	1	4	1	0.0259506	0.00648765	154.139	SAMN19804837	Breusing et al. 2022	17	0	17	0.11029
K09_115	A. kojimai	ABE	4	2	6	3	0.0469689	0.0234845	127.744	SAMN19804839	Breusing et al. 2022	19	0	19	0.148735
K09_219	A. kojimai	Tu'i Malila	0	1	1	1	0.00494704	0.00494704	202.141	SAMN19804840	Breusing et al. 2022	25	0	25	0.123676
K09_222	A. kojimai	Tu'i Malila	2	1	3	2	0.0165987	0.0110658	180.737	SAMN19804841	Breusing et al. 2022	29	0	29	0.160454
K09_223	A. kojimai	Tu'i Malila	6	1	7	6	0.0166167	0.0142429	421.264	SAMN19804842	Breusing et al. 2022	5	0	5	0.0118691
K09_234	A. kojimai	Tu'i Malila	2	1	3	1	0.0188558	0.00628525	159.103	SAMN19804844	Breusing et al. 2022	31	0	31	0.194843
K09_243	A. kojimai	Tu'i Malila	7	1	8	6	0.0336532	0.0252399	237.719	SAMN19804845	Breusing et al. 2022	22	0	22	0.0925464
K16_41	A. kojimai	Tu'i Malila	1	1	2	1	0.0113171	0.00565853	176.724	SAMN19804846	Breusing et al. 2022	22	0	22	0.124488
K16_49	A. kojimai	Tu'i Malila	2	0	2	2	0.040138	0.040138	49.828	SAMN19804847	Breusing et al. 2022	17	0	17	0.341173
K16_53	A. kojimai	Tu'i Malila	3	1	4	4	0.0172979	0.0172979	231.242	SAMN19804848	Breusing et al. 2022	10	0	10	0.0432448
K16_55	A. kojimai	Tu'i Malila	4	1	5	5	0.00805033	0.00805033	621.092	SAMN19804849	Breusing et al. 2022	23	0	23	0.0370315
K16_63	A. kojimai	Tu'i Malila	1	1	2	1	0.00944671	0.00472336	211.714	SAMN19804850	Breusing et al. 2022	43	0	43	0.203104
K16_65	A. kojimai	Tu'i Malila	5	1	6	5	0.075621	0.0630175	79.343	SAMN19804851	Breusing et al. 2022	27	0	27	0.340294
K16_67	A. kojimai	Tu'i Malila	3	2	5	2	0.0192968	0.00771871	259.111	SAMN19804852	Breusing et al. 2022	16	0	16	0.0617497
J2423_B37	B. septemdierum	ABE	0	0	0	0	0	0	73.6041	SAMN32949927	Breusing et al. 2023	37	0	37	0.502689
J2423_B38	B. septemdierum	ABE	2	0	2	2	0.108207	0.108207	18.4831	SAMN32943945	Breusing et al. 2023	20	0	20	1.08207
J2423_B39	B. septemdierum	ABE	0	0	0	0	0	0	49.505	SAMN32943946	Breusing et al. 2023	29	0	29	0.5858
J2423_B40	B. septemdierum	ABE	0	0	0	0	0	0	53.4422	SAMN32943947	Breusing et al. 2023	38	0	38	0.711048
J2423_B41	B. septemdierum	ABE	1	0	1	1	0.00874212	0.00874212	114.389	SAMN32943948	Breusing et al. 2023	19	0	19	0.1661
J2423_B42	B. septemdierum	ABE	0	0	0	0	0	0	142.44	SAMN32943949	Breusing et al. 2023	23	0	23	0.161471
J2423_B43	B. septemdierum	ABE	1	0	1	1	0.0147604	0.0147604	67.7487	SAMN32943950	Breusing et al. 2023	38	2	40	0.590417
J2423_B44	B. septemdierum	ABE	0	0	0	0	0	0	48.5456	SAMN32943951	Breusing et al. 2023	29	1	30	0.617975
J2423_B45	B. septemdierum	ABE	2	0	2	2	0.0360663	0.0360663	55.4534	SAMN32943952	Breusing et al. 2023	26	0	26	0.468862
J2423_B46	B. septemdierum	ABE	2	0	2	2	0.0303863	0.0303863	65.8191	SAMN32943953	Breusing et al. 2023	22	0	22	0.334249
J2426_B103	B. septemdierum	ABE	1	0	1	1	0.017531	0.017531	57.0419	SAMN32943954	Breusing et al. 2023	35	0	35	0.613584
J2426_B104	B. septemdierum	ABE	0	0	0	0	0	0	460.347	SAMN32943955	Breusing et al. 2023	21	0	21	0.0456177
J2426_B105	B. septemdierum	ABE	0	0	0	0	0	0	68.4223	SAMN32943956	Breusing et al. 2023	16	0	16	0.233842
J2426_B106	B. septemdierum	ABE	0	0	0	0	0	0	239.207	SAMN32943957	Breusing et al. 2023	21	0	21	0.08779
J2426_B107	B. septemdierum	ABE	1	0	1	1	0.0089114	0.0089114	112.216	SAMN32943958	Breusing et al. 2023	13	1	14	0.12476
J2426_B109	B. septemdierum	ABE	0	0	0	0	0	0	20.3329	SAMN32943960	Breusing et al. 2023	20	2	22	1.08199
J2426_B111	B. septemdierum	ABE	1	0	1	1	0.0108008	0.0108008	92.5861	SAMN32943962	Breusing et al. 2023	6	2	8	0.0864061
J2426_B112	B. septemdierum	ABE	1	0	1	1	0.012045	0.012045	83.0217	SAMN32943963	Breusing et al. 2023	17	2	19	0.228856
J2428_B188	B. septemdierum	Tu'i Malila	0	0	0	0	0	0	281.207	SAMN32943964	Breusing et al. 2023	20	2	22	0.0782342
J2428_B189	B. septemdierum	Tu'i Malila	0	0	0	0	0	0	194.457	SAMN32943965	Breusing et al. 2023	17	2	19	0.0977082
J2428_B190	B. septemdierum	Tu'i Malila	0	0	0	0	0	0	168.45	SAMN32943966	Breusing et al. 2023	35	2	37	0.21965
J2428_B191	B. septemdierum	Tu'i Malila	1	0	1	1	0.0119801	0.0119801	83.4717	SAMN32943967	Breusing et al. 2023	17	2	19	0.227622
J2428_B192	B. septemdierum	Tu'i Malila	0	0	0	0	0	0	215.374	SAMN32943968	Breusing et al. 2023	11	1	12	0.055717
J2428_B193	B. septemdierum	Tu'i Malila	0	0	0	0	0	0	140.166	SAMN32943969	Breusing et al. 2023	14	1	15	0.107016
J2428_B194	B. septemdierum	Tu'i Malila	0	0	0	0	0	0	131.615	SAMN32943970	Breusing et al. 2023	37	2	39	0.29632
J2428_B195	B. septemdierum	Tu'i Malila	0	0	0	0	0	0	281.172	SAMN32943971	Breusing et al. 2023	10	2	12	0.0426785
J2428_B196	B. septemdierum	Tu'i Malila	0	0	0	0	0	0	222.904	SAMN32943972	Breusing et al. 2023	19	2	21	0.0942108
J2428_B197	B. septemdierum	Tu'i Malila	0	0	0	0	0	0	191.287	SAMN32943973	Breusing et al. 2023	29	3	32	0.167288
J2428_B198	B. septemdierum	Tu'i Malila	0	0	0	0	0	0	180.006	SAMN32943974	Breusing et al. 2023	31	0	31	0.172216
J2428_B199	B. septemdierum	Tu'i Malila	0	0	0	0	0	0	24.8425	SAMN32943975	Breusing et al. 2023	54	0	54	2.1737
J2428_B200	B. septemdierum	Tu'i Malila	0	0	0	0	0	0	260.785	SAMN32943976	Breusing et al. 2023	23	0	23	0.0881953
J2428_B201	B. septemdierum	Tu'i Malila	0	0	0	0	0	0	213.968	SAMN32943977	Breusing et al. 2023	16	1	17	0.079451
J2428_B203	B. septemdierum	Tu'i Malila	0	0	0	0	0	0	35.6056	SAMN32943979	Breusing et al. 2023	38	0	38	1.06725
J2428_B204	B. septemdierum	Tu'i Malila	0	0	0	0	0	0	144.938	SAMN32943980	Breusing et al. 2023	36	0	36	0.248382
J2428_B206	B. septemdierum	Tu'i Malila	0	0	0	0	0	0	129.55	SAMN32943982	Breusing et al. 2023	28	0	28	0.216133
J2428_B207	B. septemdierum	Tu'i Malila	0	0	0	0	0	0	256.143	SAMN32943983	Breusing et al. 2023	21	0	21	0.0819854
J2432_B238	B. septemdierum	Tow Cam	2	0	2	1	0.0207368	0.0103684	96.4469	SAMN32943984	Breusing et al. 2023	25	0	25	0.25921
J2432_B239	B. septemdierum	Tow Cam	0	0	0	0	0	0	26.9016	SAMN32943985	Breusing et al. 2023	42	1	43	1.59842
J2432_B240	B. septemdierum	Tow Cam	0	0	0	0	0	0	112.276	SAMN32943986	Breusing et al. 2023	35	0	35	0.311732
J2432_B242	B. septemdierum	Tow Cam	0	0	0	0	0	0	406.579	SAMN32943988	Breusing et al. 2023	39	2	41	0.100841
J2432_B243	B. septemdierum	Tow Cam	1	0	1	1	0.00381277	0.00381277	262.276	SAMN32943989	Breusing et al. 2023	52	0	52	0.198264
J2432_B244	B. septemdierum	Tow Cam	0	0	0	0	0	0	272.909	SAMN32943990	Breusing et al. 2023	47	0	47	0.172218
J2432_B245	B. septemdierum	Tow Cam	4	0	4	4	0.0111193	0.0111193	359.736	SAMN32943991	Breusing et al. 2023	15	0	15	0.0416972
J2432_B247	B. septemdierum	Tow Cam	0	0	0	0	0	0	288.51	SAMN32943993	Breusing et al. 2023	41	0	41	0.142109
J2432_B248	B. septemdierum	Tow Cam	1	0	1	1	0.00472564	0.00472564	211.612	SAMN32943994	Breusing et al. 2023	18	0	18	0.0850615
J2432_B249	B. septemdierum	Tow Cam	0	0	0	0	0	0	225.147	SAMN32943995	Breusing et al. 2023	26	0	26	0.11548
J2432_B250	B. septemdierum	Tow Cam	2	0	2	1	0.00993729	0.00496864	201.262	SAMN32943996	Breusing et al. 2023	31	0	31	0.154028
J2432_B252	B. septemdierum	Tow Cam	1	0	1	1	0.00518496	0.00518496	192.865	SAMN32943998	Breusing et al. 2023	19	0	19	0.0985143
J2432_B253	B. septemdierum	Tow Cam	1	0	1	1	0.00675106	0.00675106	148.125	SAMN32943999	Breusing et al. 2023	24	0	24	0.162025
J2432_B254	B. septemdierum	Tow Cam	3	0	3	3	0.0110916	0.0110916	270.474	SAMN32944000	Breusing et al. 2023	29	0	29	0.107219
J2432_B255	B. septemdierum	Tow Cam	1	0	1	1	0.00476278	0.00476278	209.961	SAMN32944001	Breusing et al. 2023	29	0	29	0.138121
J2432_B256	B. septemdierum	Tow Cam	0	0	0	0	0	0	155.742	SAMN32944002	Breusing et al. 2023	22	0	22	0.141259
J2432_B257	B. septemdierum	Tow Cam	0	0	0	0	0	0	274.437	SAMN32944003	Breusing et al. 2023	40	0	40	0.145753
R1928-5_239	B. septemdierum	Tu'i Malila	2	0	2	2	0.00769392	0.00769392	259.945	SAMN32944004	Breusing et al. 2023	37	1	38	0.146185
R1928-5_241	B. septemdierum	Tu'i Malila	1	0	1	0	0.00289329	0	345.628	SAMN29093698	Breusing et al. 2023	31	0	31	0.0896919
R1928-5_243	B. septemdierum	Tu'i Malila	1	0	1	1	0.00288536	0.00288536	346.577	SAMN32944005	Breusing et al. 2023	62	0	62	0.178893
R1928-5_245	B. septemdierum	Tu'i Malila	1	0	1	1	0.00422818	0.00422818	236.509	SAMN29507348	Breusing et al. 2023	38	0	38	0.160671
R1928-5_247	B. septemdierum	Tu'i Malila	0	0	0	0	0	0	496.538	SAMN29507349	Breusing et al. 2023	33	0	33	0.0664602
R1928-5_249	B. septemdierum	Tu'i Malila	0	0	0	0	0	0	318.821	SAMN29507350	Breusing et al. 2023	39	0	39	0.122326
R1928-5_251	B. septemdierum	Tu'i Malila	1	0	1	1	0.00416304	0.00416304	240.209	SAMN32944006	Breusing et al. 2023	48	0	48	0.199826
R1928-5_253	B. septemdierum	Tu'i Malila	1	0	1	1	0.00256222	0.00256222	390.287	SAMN32944007	Breusing et al. 2023	36	0	36	0.0922398
R1928-5_255	B. septemdierum	Tu'i Malila	1	0	1	1	0.00301849	0.00301849	331.292	SAMN32944008	Breusing et al. 2023	41	0	41	0.123758
R1928-5_257	B. septemdierum	Tu'i Malila	1	0	1	1	0.0028653	0.0028653	349.004	SAMN32944009	Breusing et al. 2023	38	0	38	0.108881
R1928-5_259	B. septemdierum	Tu'i Malila	0	0	0	0	0	0	373.294	SAMN32944010	Breusing et al. 2023	35	0	35	0.09376
R1928-5_261	B. septemdierum	Tu'i Malila	1	0	1	1	0.00200359	0.00200359	499.104	SAMN29507351	Breusing et al. 2023	60	0	60	0.120215
R1928-5_263	B. septemdierum	Tu'i Malila	4	0	4	1	0.0137037	0.00342593	291.892	SAMN29507352	Breusing et al. 2023	44	0	44	0.150741
R1928-5_265	B. septemdierum	Tu'i Malila	1	0	1	1	0.00205696	0.00205696	486.155	SAMN29507353	Breusing et al. 2023	30	0	30	0.0617087
R1928-5_267	B. septemdierum	Tu'i Malila	1	0	1	1	0.0040682	0.0040682	245.809	SAMN32944011	Breusing et al. 2023	53	1	54	0.219683
R1928-5_269	B. septemdierum	Tu'i Malila	1	0	1	1	0.00224938	0.00224938	444.567	SAMN32944012	Breusing et al. 2023	42	0	42	0.094474
R1928-5_271	B. septemdierum	Tu'i Malila	0	0	0	0	0	0	279.5	SAMN32944013	Breusing et al. 2023	26	0	26	0.0930231
R1930-3_361	B. septemdierum	Tu'i Malila	0	0	0	0	0	0	349.507	SAMN32944014	Breusing et al. 2023	22	1	23	0.065807
R1930-3_369	B. septemdierum	Tu'i Malila	0	0	0	0	0	0	410.953	SAMN32944015	Breusing et al. 2023	54	0	54	0.131402
R1930-3_377	B. septemdierum	Tu'i Malila	0	0	0	0	0	0	261.244	SAMN32944016	Breusing et al. 2023	36	0	36	0.137802
R1931-6_443	B. septemdierum	ABE	0	0	0	0	0	0	261.321	SAMN32941496	Breusing et al. 2023	15	0	15	0.0574007
R1931-6_445	B. septemdierum	ABE	2	0	2	1	0.00540405	0.00270203	370.092	SAMN32941497	Breusing et al. 2023	0	0	0	0
R1931-6_447	B. septemdierum	ABE	1	0	1	1	0.00372154	0.00372154	268.706	SAMN32941498	Breusing et al. 2023	12	0	12	0.0446584
R1931-6_449	B. septemdierum	ABE	0	0	0	0	0	0	312.345	SAMN29507354	Breusing et al. 2023	0	0	0	0
R1931-6_451	B. septemdierum	ABE	3	0	3	3	0.00683157	0.00683157	439.138	SAMN32944017	Breusing et al. 2023	17	0	17	0.0387122
R1931-6_453	B. septemdierum	ABE	2	0	2	2	0.00529858	0.00529858	377.46	SAMN32944018	Breusing et al. 2023	20	1	21	0.055635
R1931-6_455	B. septemdierum	ABE	1	0	1	1	0.00344287	0.00344287	290.455	SAMN32944019	Breusing et al. 2023	35	1	36	0.123943
R1931-6_457	B. septemdierum	ABE	0	0	0	0	0	0	339.695	SAMN32944020	Breusing et al. 2023	22	0	22	0.064764
R1931-6_459	B. septemdierum	ABE	1	0	1	1	0.00293791	0.00293791	340.378	SAMN32944021	Breusing et al. 2023	44	4	48	0.14102
R1931-6_461	B. septemdierum	ABE	1	0	1	0	0.00421121	0	237.462	SAMN29093699	Breusing et al. 2023	22	1	23	0.0968578
R1931-6_463	B. septemdierum	ABE	1	0	1	1	0.00206146	0.00206146	485.092	SAMN29507355	Breusing et al. 2023	18	1	19	0.0391678
R1931-6_465	B. septemdierum	ABE	3	0	3	3	0.00776998	0.00776998	386.101	SAMN29507356	Breusing et al. 2023	26	1	27	0.0699298
R1931-6_467	B. septemdierum	ABE	2	0	2	2	0.00694554	0.00694554	287.954	SAMN29507357	Breusing et al. 2023	28	0	28	0.0972376
R1931-6_469	B. septemdierum	ABE	2	0	2	2	0.00371745	0.00371745	538.003	SAMN29507358	Breusing et al. 2023	35	1	36	0.0669142
R1935-3_689	B. septemdierum	Tahi Moana	1	0	1	1	0.00320996	0.00320996	311.53	SAMN32944022	Breusing et al. 2023	14	2	16	0.0513594
R1935-3_691	B. septemdierum	Tahi Moana	3	0	3	3	0.0145233	0.0145233	206.564	SAMN29507359	Breusing et al. 2023	17	1	18	0.08714
R1935-3_693	B. septemdierum	Tahi Moana	3	0	3	3	0.00854455	0.00854455	351.101	SAMN29507360	Breusing et al. 2023	16	0	16	0.0455709
R1935-3_695	B. septemdierum	Tahi Moana	1	0	1	1	0.00551376	0.00551376	181.364	SAMN29507361	Breusing et al. 2023	20	1	21	0.115789
R1935-3_697	B. septemdierum	Tahi Moana	0	0	0	0	0	0	165.513	SAMN29507362	Breusing et al. 2023	44	1	45	0.271882
R1935-3_699	B. septemdierum	Tahi Moana	2	0	2	2	0.00681916	0.00681916	293.291	SAMN29507363	Breusing et al. 2023	34	1	35	0.119335
R1935-3_706	B. septemdierum	Tahi Moana	1	0	1	1	0.00354786	0.00354786	281.86	SAMN29507364	Breusing et al. 2023	11	0	11	0.0390264
R1935-3_710	B. septemdierum	Tahi Moana	1	0	1	1	0.00631259	0.00631259	158.413	SAMN29093700	Breusing et al. 2023	15	0	15	0.0946889
R1935-3_712	B. septemdierum	Tahi Moana	0	1	1	0	0.00806907	0	123.93	SAMN32944023	Breusing et al. 2023	24	1	25	0.201727
R1935-3_714	B. septemdierum	Tahi Moana	1	0	1	1	0.00317084	0.00317084	315.374	SAMN29507365	Breusing et al. 2023	3	0	3	0.00951252
R1935-3_716	B. septemdierum	Tahi Moana	1	0	1	1	0.00460792	0.00460792	217.018	SAMN29507366	Breusing et al. 2023	2	0	2	0.00921583

## Sheet: SupTable 3
Supplementary Table 3. VIBRANT quality scores for all identified phages from the metagenomes. Greyed cells indicate those with ≤10Kbp and ≤4 open reading frames.
Metagenome	Host	scaffold	Phage Cycle	Quality	Vent	Phage Sequence Length (bp)
B09_301	A. boucheti	NODE_54_length_11939_cov_4.278050	lysogenic	low quality draft	Tow Cam	11939
B09_301	A. boucheti	NODE_60_length_10583_cov_4.061843	lytic	low quality draft	Tow Cam	10583
B09_301	A. boucheti	NODE_75_length_8675_cov_3.626140	lytic	low quality draft	Tow Cam	8675
B09_301	A. boucheti	NODE_115_length_5966_cov_1.726091	lytic	low quality draft	Tow Cam	5966
B09_301	A. boucheti	NODE_141_length_4981_cov_8.804527	lytic	low quality draft	Tow Cam	4981
B09_301	A. boucheti	NODE_192_length_4304_cov_1.629453	lytic	low quality draft	Tow Cam	4304
B09_301	A. boucheti	NODE_213_length_4130_cov_2.747319	lytic	low quality draft	Tow Cam	4130
B09_301	A. boucheti	NODE_222_length_4091_cov_4.351134	lytic	low quality draft	Tow Cam	4091
B09_301	A. boucheti	NODE_245_length_3984_cov_4.227802	lytic	low quality draft	Tow Cam	3984
B09_301	A. boucheti	NODE_329_length_3679_cov_2.967397	lytic	low quality draft	Tow Cam	3679
B09_301	A. boucheti	NODE_507_length_3347_cov_4.179479	lytic	low quality draft	Tow Cam	3347
B09_301	A. boucheti	NODE_701_length_3128_cov_1.773861	lytic	low quality draft	Tow Cam	3128
B09_301	A. boucheti	NODE_2938_length_2369_cov_1.501335	lytic	low quality draft	Tow Cam	2369
B09_301	A. boucheti	NODE_4093_length_2212_cov_1.069823	lytic	low quality draft	Tow Cam	2212
B09_301	A. boucheti	NODE_5408_length_2094_cov_1.967055	lytic	low quality draft	Tow Cam	2094
B09_301	A. boucheti	NODE_8492_length_1897_cov_1.193694	lytic	low quality draft	Tow Cam	1897
B09_303	A. boucheti	NODE_92_length_5971_cov_1.587009	lytic	low quality draft	Tow Cam	5971
B09_303	A. boucheti	NODE_116_length_5135_cov_1.030913	lytic	low quality draft	Tow Cam	5135
B09_303	A. boucheti	NODE_136_length_4657_cov_2.030203	lytic	low quality draft	Tow Cam	4657
B09_303	A. boucheti	NODE_251_length_3164_cov_0.829445	lytic	low quality draft	Tow Cam	3164
B09_303	A. boucheti	NODE_299_length_2889_cov_1.413656	lytic	low quality draft	Tow Cam	2889
B09_303	A. boucheti	NODE_310_length_2825_cov_1.196746	lytic	low quality draft	Tow Cam	2825
B09_303	A. boucheti	NODE_332_length_2716_cov_3.054721	lytic	low quality draft	Tow Cam	2716
B09_303	A. boucheti	NODE_554_length_2137_cov_3.803571	lytic	low quality draft	Tow Cam	2137
B09_303	A. boucheti	NODE_2479_length_1363_cov_3.166667	lytic	low quality draft	Tow Cam	1363
B09_303	A. boucheti	NODE_3580_length_1250_cov_1.922941	lytic	low quality draft	Tow Cam	1250
B09_303	A. boucheti	NODE_5607_length_1129_cov_4.734127	lytic	low quality draft	Tow Cam	1129
B09_304	A. boucheti	NODE_70_length_8050_cov_1.280994	lytic	low quality draft	Tow Cam	8050
B09_304	A. boucheti	NODE_154_length_4374_cov_2.003292	lytic	complete circular	Tow Cam	4374
B09_304	A. boucheti	NODE_154_length_4374_cov_2.003292	lytic	low quality draft	Tow Cam	4374
B09_304	A. boucheti	NODE_200_length_3650_cov_1.214225	lytic	low quality draft	Tow Cam	3650
B09_304	A. boucheti	NODE_285_length_3058_cov_48.090909	lytic	low quality draft	Tow Cam	3058
B09_304	A. boucheti	NODE_333_length_2885_cov_1.897612	lytic	low quality draft	Tow Cam	2885
B09_304	A. boucheti	NODE_457_length_2585_cov_1.405844	lytic	low quality draft	Tow Cam	2585
B09_304	A. boucheti	NODE_614_length_2398_cov_1.224857	lytic	low quality draft	Tow Cam	2398
B09_304	A. boucheti	NODE_804_length_2254_cov_2.426160	lytic	low quality draft	Tow Cam	2254
B09_304	A. boucheti	NODE_914_length_2188_cov_6.711659	lytic	low quality draft	Tow Cam	2188
B09_304	A. boucheti	NODE_1037_length_2122_cov_0.890555	lytic	low quality draft	Tow Cam	2122
B09_304	A. boucheti	NODE_1117_length_2079_cov_0.916241	lytic	low quality draft	Tow Cam	2079
B09_304	A. boucheti	NODE_3574_length_1627_cov_5.322045	lytic	low quality draft	Tow Cam	1627
B09_304	A. boucheti	NODE_3891_length_1599_cov_2.648850	lytic	low quality draft	Tow Cam	1599
B09_304	A. boucheti	NODE_14158_length_1205_cov_7.477860	lytic	low quality draft	Tow Cam	1205
B09_304	A. boucheti	NODE_15587_length_1178_cov_4.450331	lytic	low quality draft	Tow Cam	1178
B09_307	A. boucheti	NODE_355_length_5715_cov_1.419735	lytic	low quality draft	Tow Cam	5715
B09_307	A. boucheti	NODE_637_length_5084_cov_1.054604	lytic	low quality draft	Tow Cam	5084
B09_307	A. boucheti	NODE_966_length_4686_cov_1.248412	lytic	low quality draft	Tow Cam	4686
B09_307	A. boucheti	NODE_1120_length_4551_cov_22.864108	lytic	low quality draft	Tow Cam	4551
B09_307	A. boucheti	NODE_1523_length_4294_cov_1.228373	lytic	low quality draft	Tow Cam	4294
B09_307	A. boucheti	NODE_1702_length_4201_cov_1.792402	lytic	low quality draft	Tow Cam	4201
B09_307	A. boucheti	NODE_2790_length_3782_cov_1.674406	lytic	low quality draft	Tow Cam	3782
B09_307	A. boucheti	NODE_3046_length_3707_cov_1.693252	lytic	low quality draft	Tow Cam	3707
B09_307	A. boucheti	NODE_4572_length_3366_cov_1.358706	lytic	low quality draft	Tow Cam	3366
B09_307	A. boucheti	NODE_4707_length_3340_cov_1.672880	lytic	low quality draft	Tow Cam	3340
B09_307	A. boucheti	NODE_5022_length_3284_cov_1.896301	lytic	low quality draft	Tow Cam	3284
B09_307	A. boucheti	NODE_5704_length_3185_cov_2.700718	lytic	low quality draft	Tow Cam	3185
B09_307	A. boucheti	NODE_6102_length_3130_cov_2.759056	lytic	low quality draft	Tow Cam	3130
B09_307	A. boucheti	NODE_6308_length_3106_cov_1.164824	lytic	low quality draft	Tow Cam	3106
B09_307	A. boucheti	NODE_6832_length_3041_cov_1.561301	lytic	low quality draft	Tow Cam	3041
B09_307	A. boucheti	NODE_7089_length_3012_cov_1.605673	lytic	low quality draft	Tow Cam	3012
B09_307	A. boucheti	NODE_7404_length_2981_cov_2.286364	lytic	low quality draft	Tow Cam	2981
B09_307	A. boucheti	NODE_7966_length_2924_cov_1.833036	lytic	low quality draft	Tow Cam	2924
B09_307	A. boucheti	NODE_8815_length_2845_cov_4.310573	lytic	low quality draft	Tow Cam	2845
B09_307	A. boucheti	NODE_10143_length_2743_cov_4.885202	lytic	low quality draft	Tow Cam	2743
B09_307	A. boucheti	NODE_10153_length_2743_cov_1.545385	lytic	low quality draft	Tow Cam	2743
B09_307	A. boucheti	NODE_10176_length_2741_cov_1.483206	lytic	low quality draft	Tow Cam	2741
B09_307	A. boucheti	NODE_10377_length_2726_cov_1.241843	lytic	complete circular	Tow Cam	2726
B09_307	A. boucheti	NODE_10377_length_2726_cov_1.241843	lytic	low quality draft	Tow Cam	2726
B09_307	A. boucheti	NODE_10432_length_2721_cov_1.580385	lytic	low quality draft	Tow Cam	2721
B09_307	A. boucheti	NODE_10785_length_2696_cov_1.813592	lytic	low quality draft	Tow Cam	2696
B09_307	A. boucheti	NODE_10820_length_2694_cov_1.395258	lytic	low quality draft	Tow Cam	2694
B09_307	A. boucheti	NODE_11132_length_2674_cov_2.108892	lytic	low quality draft	Tow Cam	2674
B09_307	A. boucheti	NODE_11972_length_2618_cov_1.865439	lytic	low quality draft	Tow Cam	2618
B09_307	A. boucheti	NODE_12115_length_2610_cov_1.229811	lytic	low quality draft	Tow Cam	2610
B09_307	A. boucheti	NODE_12279_length_2599_cov_1.549233	lytic	low quality draft	Tow Cam	2599
B09_307	A. boucheti	NODE_13381_length_2538_cov_1.835333	lytic	low quality draft	Tow Cam	2538
B09_307	A. boucheti	NODE_13697_length_2520_cov_6.763235	lytic	low quality draft	Tow Cam	2520
B09_307	A. boucheti	NODE_13731_length_2518_cov_1.680434	lytic	low quality draft	Tow Cam	2518
B09_307	A. boucheti	NODE_15998_length_2412_cov_1.031864	lytic	low quality draft	Tow Cam	2412
B09_307	A. boucheti	NODE_16439_length_2392_cov_1.909731	lytic	low quality draft	Tow Cam	2392
B09_307	A. boucheti	NODE_18274_length_2316_cov_1.270159	lytic	low quality draft	Tow Cam	2316
B09_307	A. boucheti	NODE_22087_length_2186_cov_16.511380	lytic	low quality draft	Tow Cam	2186
B09_307	A. boucheti	NODE_23027_length_2158_cov_1.369661	lytic	low quality draft	Tow Cam	2158
B09_307	A. boucheti	NODE_26280_length_2071_cov_1.408205	lytic	low quality draft	Tow Cam	2071
B09_307	A. boucheti	NODE_26564_length_2064_cov_1.366958	lytic	low quality draft	Tow Cam	2064
B09_307	A. boucheti	NODE_26711_length_2060_cov_16.207323	lytic	low quality draft	Tow Cam	2060
B09_307	A. boucheti	NODE_32968_length_1925_cov_2.125277	lytic	low quality draft	Tow Cam	1925
B09_307	A. boucheti	NODE_35126_length_1884_cov_6.222915	lytic	low quality draft	Tow Cam	1884
B09_307	A. boucheti	NODE_40200_length_1797_cov_1.946897	lytic	low quality draft	Tow Cam	1797
B09_307	A. boucheti	NODE_45713_length_1717_cov_1.330201	lytic	low quality draft	Tow Cam	1717
B09_307	A. boucheti	NODE_63983_length_1514_cov_1.595836	lytic	low quality draft	Tow Cam	1514
B09_307	A. boucheti	NODE_65551_length_1500_cov_1.366933	lytic	low quality draft	Tow Cam	1500
B09_307	A. boucheti	NODE_79335_length_1387_cov_1.811216	lytic	low quality draft	Tow Cam	1387
B09_307	A. boucheti	NODE_82619_length_1363_cov_10.036232	lytic	low quality draft	Tow Cam	1363
B09_307	A. boucheti	NODE_83988_length_1354_cov_2.247364	lytic	low quality draft	Tow Cam	1354
B09_307	A. boucheti	NODE_95921_length_1279_cov_1.353195	lytic	low quality draft	Tow Cam	1279
B09_307	A. boucheti	NODE_104989_length_1229_cov_2.268953	lytic	low quality draft	Tow Cam	1229
B09_307	A. boucheti	NODE_112411_length_1191_cov_2.115888	lytic	low quality draft	Tow Cam	1191
B09_307	A. boucheti	NODE_148658_length_1041_cov_19.452174	lytic	complete circular	Tow Cam	1041
B09_307	A. boucheti	NODE_148658_length_1041_cov_19.452174	lytic	low quality draft	Tow Cam	1041
B09_310	A. boucheti	NODE_58_length_9105_cov_1.613980	lytic	low quality draft	Tow Cam	9105
B09_310	A. boucheti	NODE_194_length_3830_cov_1.533028	lytic	low quality draft	Tow Cam	3830
B09_310	A. boucheti	NODE_280_length_2836_cov_1.619890	lytic	low quality draft	Tow Cam	2836
B09_310	A. boucheti	NODE_351_length_2490_cov_1.137189	lytic	low quality draft	Tow Cam	2490
B09_310	A. boucheti	NODE_581_length_2047_cov_17.214434	lytic	low quality draft	Tow Cam	2047
B09_310	A. boucheti	NODE_5838_length_1167_cov_0.702677	lytic	low quality draft	Tow Cam	1167
B09_310	A. boucheti	NODE_8132_length_1086_cov_4.635233	lytic	low quality draft	Tow Cam	1086
B09_337	A. boucheti	NODE_126_length_5066_cov_2.821638	lysogenic	low quality draft	Kilo Moana	5066
B09_337	A. boucheti	NODE_71_length_8320_cov_1.211733	lytic	low quality draft	Kilo Moana	8320
B09_337	A. boucheti	NODE_97_length_5928_cov_10.862235	lytic	low quality draft	Kilo Moana	5928
B09_337	A. boucheti	NODE_102_length_5717_cov_30.687634	lytic	low quality draft	Kilo Moana	5717
B09_337	A. boucheti	NODE_214_length_3505_cov_5.914894	lytic	low quality draft	Kilo Moana	3505
B09_337	A. boucheti	NODE_237_length_3369_cov_1.893781	lytic	low quality draft	Kilo Moana	3369
B09_337	A. boucheti	NODE_314_length_3024_cov_1.893903	lytic	low quality draft	Kilo Moana	3024
B09_337	A. boucheti	NODE_358_length_2925_cov_2.003566	lytic	low quality draft	Kilo Moana	2925
B09_337	A. boucheti	NODE_410_length_2833_cov_4.146755	lytic	low quality draft	Kilo Moana	2833
B09_337	A. boucheti	NODE_428_length_2795_cov_4.661182	lytic	low quality draft	Kilo Moana	2795
B09_337	A. boucheti	NODE_531_length_2645_cov_0.878368	lytic	low quality draft	Kilo Moana	2645
B09_337	A. boucheti	NODE_620_length_2538_cov_0.901945	lytic	low quality draft	Kilo Moana	2538
B09_337	A. boucheti	NODE_719_length_2445_cov_7.872203	lytic	complete circular	Kilo Moana	2445
B09_337	A. boucheti	NODE_719_length_2445_cov_7.872203	lytic	low quality draft	Kilo Moana	2445
B09_337	A. boucheti	NODE_1173_length_2208_cov_0.708194	lytic	low quality draft	Kilo Moana	2208
B09_337	A. boucheti	NODE_2392_length_1900_cov_0.839236	lytic	low quality draft	Kilo Moana	1900
B09_337	A. boucheti	NODE_4706_length_1653_cov_0.476501	lytic	low quality draft	Kilo Moana	1653
B09_337	A. boucheti	NODE_4861_length_1640_cov_2.378539	lytic	low quality draft	Kilo Moana	1640
B09_337	A. boucheti	NODE_7465_length_1494_cov_0.498179	lytic	low quality draft	Kilo Moana	1494
B09_337	A. boucheti	NODE_26138_length_1098_cov_11.100307	lytic	low quality draft	Kilo Moana	1098
B09_339	A. boucheti	NODE_180_length_4247_cov_1.043383	lysogenic	low quality draft	Kilo Moana	4247
B09_339	A. boucheti	NODE_46_length_10025_cov_2.652767	lytic	low quality draft	Kilo Moana	10025
B09_339	A. boucheti	NODE_107_length_5848_cov_1.341191	lytic	low quality draft	Kilo Moana	5848
B09_339	A. boucheti	NODE_163_length_4401_cov_5.925701	lytic	low quality draft	Kilo Moana	4401
B09_339	A. boucheti	NODE_181_length_4232_cov_2.893943	lytic	low quality draft	Kilo Moana	4232
B09_339	A. boucheti	NODE_265_length_3366_cov_5.265639	lytic	low quality draft	Kilo Moana	3366
B09_339	A. boucheti	NODE_299_length_3182_cov_2.146357	lytic	low quality draft	Kilo Moana	3182
B09_339	A. boucheti	NODE_368_length_2876_cov_1.308530	lytic	low quality draft	Kilo Moana	2876
B09_339	A. boucheti	NODE_436_length_2687_cov_20.495323	lytic	low quality draft	Kilo Moana	2687
B09_339	A. boucheti	NODE_486_length_2591_cov_1.322672	lytic	low quality draft	Kilo Moana	2591
B09_339	A. boucheti	NODE_494_length_2582_cov_1.846404	lytic	low quality draft	Kilo Moana	2582
B09_339	A. boucheti	NODE_504_length_2567_cov_1.612837	lytic	low quality draft	Kilo Moana	2567
B09_339	A. boucheti	NODE_593_length_2435_cov_0.775713	lytic	low quality draft	Kilo Moana	2435
B09_339	A. boucheti	NODE_639_length_2369_cov_0.769573	lytic	low quality draft	Kilo Moana	2369
B09_339	A. boucheti	NODE_776_length_2231_cov_2.289100	lytic	low quality draft	Kilo Moana	2231
B09_339	A. boucheti	NODE_894_length_2153_cov_1.681102	lytic	low quality draft	Kilo Moana	2153
B09_339	A. boucheti	NODE_1806_length_1830_cov_0.575775	lytic	low quality draft	Kilo Moana	1830
B09_339	A. boucheti	NODE_2427_length_1719_cov_0.619524	lytic	low quality draft	Kilo Moana	1719
B09_339	A. boucheti	NODE_3163_length_1626_cov_1.156811	lytic	low quality draft	Kilo Moana	1626
B09_339	A. boucheti	NODE_9305_length_1279_cov_3.378238	lytic	low quality draft	Kilo Moana	1279
B09_339	A. boucheti	NODE_10892_length_1233_cov_2.072842	lytic	low quality draft	Kilo Moana	1233
B09_345	A. boucheti	NODE_10_length_3660_cov_30.168127	lytic	low quality draft	Kilo Moana	3660
B16_1	A. boucheti	NODE_91_length_4054_cov_17.031528	lytic	low quality draft	Abe	4054
B16_1	A. boucheti	NODE_192_length_3099_cov_1.664876	lytic	low quality draft	Abe	3099
B16_1	A. boucheti	NODE_643_length_1931_cov_1.024862	lytic	low quality draft	Abe	1931
B16_1	A. boucheti	NODE_1064_length_1632_cov_0.712773	lytic	low quality draft	Abe	1632
B16_1	A. boucheti	NODE_2183_length_1356_cov_1.609717	lytic	low quality draft	Abe	1356
B16_1	A. boucheti	NODE_2692_length_1287_cov_4.433962	lytic	complete circular	Abe	1287
B16_1	A. boucheti	NODE_2692_length_1287_cov_4.433962	lytic	low quality draft	Abe	1287
B16_1	A. boucheti	NODE_3402_length_1221_cov_0.560000	lytic	low quality draft	Abe	1221
B16_3	A. boucheti	NODE_150_length_6408_cov_1.628599	lytic	low quality draft	Abe	6408
B16_3	A. boucheti	NODE_224_length_5643_cov_2.956356	lytic	low quality draft	Abe	5643
B16_3	A. boucheti	NODE_307_length_5240_cov_2.939051	lytic	low quality draft	Abe	5240
B16_3	A. boucheti	NODE_317_length_5196_cov_365.667980	lytic	low quality draft	Abe	5196
B16_3	A. boucheti	NODE_404_length_4947_cov_1.369872	lytic	low quality draft	Abe	4947
B16_3	A. boucheti	NODE_407_length_4941_cov_2.617012	lytic	low quality draft	Abe	4941
B16_3	A. boucheti	NODE_447_length_4852_cov_1.492919	lytic	low quality draft	Abe	4852
B16_3	A. boucheti	NODE_474_length_4798_cov_3.508659	lytic	low quality draft	Abe	4798
B16_3	A. boucheti	NODE_475_length_4797_cov_1.158255	lytic	low quality draft	Abe	4797
B16_3	A. boucheti	NODE_813_length_4329_cov_1.427044	lytic	low quality draft	Abe	4329
B16_3	A. boucheti	NODE_916_length_4242_cov_0.869934	lytic	low quality draft	Abe	4242
B16_3	A. boucheti	NODE_1484_length_3825_cov_1.453564	lytic	low quality draft	Abe	3825
B16_3	A. boucheti	NODE_2028_length_3604_cov_1.256962	lytic	low quality draft	Abe	3604
B16_3	A. boucheti	NODE_2093_length_3582_cov_2.268420	lytic	low quality draft	Abe	3582
B16_3	A. boucheti	NODE_2297_length_3516_cov_2.045950	lytic	low quality draft	Abe	3516
B16_3	A. boucheti	NODE_2305_length_3513_cov_11.004422	lytic	low quality draft	Abe	3513
B16_3	A. boucheti	NODE_2469_length_3464_cov_1.080766	lytic	low quality draft	Abe	3464
B16_3	A. boucheti	NODE_3031_length_3316_cov_1.799687	lytic	low quality draft	Abe	3316
B16_3	A. boucheti	NODE_3233_length_3270_cov_2.446173	lytic	low quality draft	Abe	3270
B16_3	A. boucheti	NODE_5966_length_2859_cov_1.040906	lytic	low quality draft	Abe	2859
B16_3	A. boucheti	NODE_6105_length_2844_cov_8.153874	lytic	low quality draft	Abe	2844
B16_3	A. boucheti	NODE_6462_length_2806_cov_1.037989	lytic	low quality draft	Abe	2806
B16_3	A. boucheti	NODE_8337_length_2640_cov_0.878126	lytic	low quality draft	Abe	2640
B16_3	A. boucheti	NODE_9646_length_2546_cov_0.795052	lytic	low quality draft	Abe	2546
B16_3	A. boucheti	NODE_11701_length_2423_cov_1.316681	lytic	low quality draft	Abe	2423
B16_3	A. boucheti	NODE_12927_length_2358_cov_17.003576	lytic	low quality draft	Abe	2358
B16_3	A. boucheti	NODE_13118_length_2349_cov_1.378815	lytic	low quality draft	Abe	2349
B16_3	A. boucheti	NODE_13857_length_2315_cov_20.935734	lytic	low quality draft	Abe	2315
B16_3	A. boucheti	NODE_14032_length_2308_cov_1.467764	lytic	low quality draft	Abe	2308
B16_3	A. boucheti	NODE_14384_length_2294_cov_1.249425	lytic	low quality draft	Abe	2294
B16_3	A. boucheti	NODE_15087_length_2267_cov_0.907735	lytic	low quality draft	Abe	2267
B16_3	A. boucheti	NODE_15370_length_2255_cov_3.140112	lytic	low quality draft	Abe	2255
B16_3	A. boucheti	NODE_16156_length_2225_cov_1.750951	lytic	low quality draft	Abe	2225
B16_3	A. boucheti	NODE_26053_length_1941_cov_1.465934	lytic	low quality draft	Abe	1941
B16_3	A. boucheti	NODE_28114_length_1897_cov_47.595158	lytic	low quality draft	Abe	1897
B16_3	A. boucheti	NODE_28777_length_1883_cov_1.896141	lytic	low quality draft	Abe	1883
B16_3	A. boucheti	NODE_28890_length_1881_cov_1.170455	lytic	low quality draft	Abe	1881
B16_3	A. boucheti	NODE_30042_length_1857_cov_1.873848	lytic	low quality draft	Abe	1857
B16_3	A. boucheti	NODE_33989_length_1788_cov_2.126575	lytic	low quality draft	Abe	1788
B16_3	A. boucheti	NODE_50536_length_1561_cov_3.425694	lytic	low quality draft	Abe	1561
B16_3	A. boucheti	NODE_56590_length_1499_cov_1.381713	lytic	low quality draft	Abe	1499
B16_3	A. boucheti	NODE_56911_length_1496_cov_1.675636	lytic	low quality draft	Abe	1496
B16_3	A. boucheti	NODE_57914_length_1487_cov_0.868960	lytic	low quality draft	Abe	1487
B16_3	A. boucheti	NODE_69196_length_1390_cov_14.512214	lytic	low quality draft	Abe	1390
B16_3	A. boucheti	NODE_98987_length_1201_cov_1.813889	lytic	low quality draft	Abe	1201
B16_3	A. boucheti	NODE_102618_length_1183_cov_0.592279	lytic	low quality draft	Abe	1183
B16_387	A. boucheti	NODE_12_length_7571_cov_1.484027	lytic	low quality draft	Abe	7571
B16_387	A. boucheti	NODE_54_length_5267_cov_2.596386	lytic	low quality draft	Abe	5267
B16_387	A. boucheti	NODE_78_length_4358_cov_1.574699	lytic	low quality draft	Abe	4358
B16_387	A. boucheti	NODE_267_length_2575_cov_0.607579	lytic	low quality draft	Abe	2575
B16_387	A. boucheti	NODE_281_length_2514_cov_1.406603	lytic	low quality draft	Abe	2514
B16_387	A. boucheti	NODE_289_length_2489_cov_3.222973	lytic	complete circular	Abe	2489
B16_387	A. boucheti	NODE_289_length_2489_cov_3.222973	lytic	low quality draft	Abe	2489
B16_387	A. boucheti	NODE_348_length_2278_cov_0.543811	lytic	low quality draft	Abe	2278
B16_387	A. boucheti	NODE_605_length_1634_cov_2.773959	lytic	low quality draft	Abe	1634
B16_389	A. boucheti	NODE_268_length_2253_cov_1.548780	lytic	low quality draft	Abe	2253
B16_397	A. boucheti	NODE_64_length_4783_cov_1.051695	lytic	low quality draft	Abe	4783
B16_397	A. boucheti	NODE_253_length_2763_cov_1.476154	lytic	low quality draft	Abe	2763
B16_397	A. boucheti	NODE_498_length_2013_cov_4.710359	lytic	low quality draft	Abe	2013
B16_397	A. boucheti	NODE_613_length_1804_cov_1.044563	lytic	low quality draft	Abe	1804
B16_397	A. boucheti	NODE_670_length_1714_cov_1.468299	lytic	low quality draft	Abe	1714
B16_397	A. boucheti	NODE_879_length_1473_cov_0.542160	lytic	complete circular	Abe	1473
B16_397	A. boucheti	NODE_879_length_1473_cov_0.542160	lytic	low quality draft	Abe	1473
B16_397	A. boucheti	NODE_1062_length_1357_cov_5.066343	lytic	complete circular	Abe	1357
B16_397	A. boucheti	NODE_1062_length_1357_cov_5.066343	lytic	low quality draft	Abe	1357
B16_397	A. boucheti	NODE_1725_length_1144_cov_0.180841	lytic	low quality draft	Abe	1144
B16_399	A. boucheti	NODE_186_length_3460_cov_1.468104	lytic	low quality draft	Abe	3460
B16_399	A. boucheti	NODE_223_length_3203_cov_2.496755	lytic	low quality draft	Abe	3203
B16_399	A. boucheti	NODE_225_length_3196_cov_3.001951	lytic	low quality draft	Abe	3196
B16_399	A. boucheti	NODE_361_length_2580_cov_1.068727	lytic	low quality draft	Abe	2580
B16_399	A. boucheti	NODE_468_length_2296_cov_4.851034	lytic	low quality draft	Abe	2296
B16_399	A. boucheti	NODE_536_length_2169_cov_1.727539	lytic	low quality draft	Abe	2169
B16_399	A. boucheti	NODE_920_length_1765_cov_0.896594	lytic	low quality draft	Abe	1765
B16_399	A. boucheti	NODE_2914_length_1287_cov_1.321612	lytic	low quality draft	Abe	1287
B16_801	A. boucheti	NODE_75_length_5963_cov_5.677337	lytic	low quality draft	Niu South	5963
B16_801	A. boucheti	NODE_76_length_5929_cov_2.811811	lytic	low quality draft	Niu South	5929
B16_801	A. boucheti	NODE_89_length_4863_cov_2.225643	lytic	low quality draft	Niu South	4863
B16_801	A. boucheti	NODE_133_length_3829_cov_3.324973	lytic	low quality draft	Niu South	3829
B16_801	A. boucheti	NODE_220_length_2912_cov_2.840917	lytic	low quality draft	Niu South	2912
B16_801	A. boucheti	NODE_247_length_2756_cov_3.566603	lytic	low quality draft	Niu South	2756
B16_801	A. boucheti	NODE_264_length_2645_cov_6.693740	lytic	low quality draft	Niu South	2645
B16_801	A. boucheti	NODE_277_length_2575_cov_2.739201	lytic	low quality draft	Niu South	2575
B16_801	A. boucheti	NODE_864_length_1656_cov_34.839088	lytic	low quality draft	Niu South	1656
B16_801	A. boucheti	NODE_1657_length_1416_cov_7.469498	lytic	complete circular	Niu South	1416
B16_801	A. boucheti	NODE_1657_length_1416_cov_7.469498	lytic	low quality draft	Niu South	1416
B16_806	A. boucheti	NODE_6_length_4719_cov_4.864289	lytic	low quality draft	Niu South	4719
B16_806	A. boucheti	NODE_772_length_1321_cov_4.722500	lytic	complete circular	Niu South	1321
B16_806	A. boucheti	NODE_772_length_1321_cov_4.722500	lytic	low quality draft	Niu South	1321
B16_808	A. boucheti	NODE_149_length_4569_cov_2.982689	lytic	low quality draft	Niu South	4569
B16_808	A. boucheti	NODE_254_length_3922_cov_5.217574	lytic	low quality draft	Niu South	3922
B16_808	A. boucheti	NODE_272_length_3860_cov_10.277079	lytic	low quality draft	Niu South	3860
B16_808	A. boucheti	NODE_326_length_3739_cov_4.621338	lytic	low quality draft	Niu South	3739
B16_808	A. boucheti	NODE_641_length_3229_cov_3.055341	lytic	low quality draft	Niu South	3229
B16_808	A. boucheti	NODE_676_length_3196_cov_1.354472	lytic	low quality draft	Niu South	3196
B16_808	A. boucheti	NODE_753_length_3128_cov_17.156635	lytic	low quality draft	Niu South	3128
B16_808	A. boucheti	NODE_850_length_3047_cov_1.208134	lytic	low quality draft	Niu South	3047
B16_808	A. boucheti	NODE_939_length_2994_cov_1.160808	lytic	low quality draft	Niu South	2994
B16_808	A. boucheti	NODE_982_length_2967_cov_1.498595	lytic	low quality draft	Niu South	2967
B16_808	A. boucheti	NODE_1065_length_2933_cov_5.874111	lytic	low quality draft	Niu South	2933
B16_808	A. boucheti	NODE_1257_length_2836_cov_1.629466	lytic	low quality draft	Niu South	2836
B16_808	A. boucheti	NODE_2202_length_2554_cov_1.311961	lytic	low quality draft	Niu South	2554
B16_808	A. boucheti	NODE_2215_length_2550_cov_2.280362	lytic	low quality draft	Niu South	2550
B16_808	A. boucheti	NODE_2776_length_2443_cov_4.717485	lytic	low quality draft	Niu South	2443
B16_808	A. boucheti	NODE_3313_length_2370_cov_4.258337	lytic	low quality draft	Niu South	2370
B16_808	A. boucheti	NODE_8175_length_1969_cov_0.959957	lytic	low quality draft	Niu South	1969
B16_808	A. boucheti	NODE_10580_length_1858_cov_1.604491	lytic	low quality draft	Niu South	1858
B16_808	A. boucheti	NODE_14451_length_1726_cov_1.350779	lytic	low quality draft	Niu South	1726
B16_808	A. boucheti	NODE_42235_length_1300_cov_2.063613	lytic	low quality draft	Niu South	1300
B16_808	A. boucheti	NODE_43390_length_1290_cov_1.104363	lytic	low quality draft	Niu South	1290
B16_812	A. boucheti	NODE_68_length_6937_cov_1.730340	lysogenic	low quality draft	Niu South	6937
B16_812	A. boucheti	NODE_69_length_6924_cov_2.330589	lytic	low quality draft	Niu South	6924
B16_812	A. boucheti	NODE_95_length_5197_cov_1.651891	lytic	low quality draft	Niu South	5197
B16_812	A. boucheti	NODE_109_length_4785_cov_2.090051	lytic	low quality draft	Niu South	4785
B16_812	A. boucheti	NODE_158_length_4112_cov_12.045603	lytic	low quality draft	Niu South	4112
B16_812	A. boucheti	NODE_216_length_3819_cov_22.231206	lytic	low quality draft	Niu South	3819
B16_812	A. boucheti	NODE_335_length_3464_cov_1.858510	lytic	low quality draft	Niu South	3464
B16_812	A. boucheti	NODE_519_length_3159_cov_4.348255	lytic	low quality draft	Niu South	3159
B16_812	A. boucheti	NODE_565_length_3107_cov_2.325184	lytic	low quality draft	Niu South	3107
B16_812	A. boucheti	NODE_901_length_2848_cov_2.162450	lytic	low quality draft	Niu South	2848
B16_812	A. boucheti	NODE_912_length_2838_cov_1.896945	lytic	low quality draft	Niu South	2838
B16_812	A. boucheti	NODE_1409_length_2617_cov_1.517628	lytic	low quality draft	Niu South	2617
B16_812	A. boucheti	NODE_2595_length_2341_cov_1.069820	lytic	low quality draft	Niu South	2341
B16_812	A. boucheti	NODE_2738_length_2319_cov_1.352138	lytic	low quality draft	Niu South	2319
B16_812	A. boucheti	NODE_4662_length_2101_cov_0.780808	lytic	low quality draft	Niu South	2101
B16_812	A. boucheti	NODE_5597_length_2029_cov_3.628407	lytic	low quality draft	Niu South	2029
B16_812	A. boucheti	NODE_6029_length_2000_cov_1.406599	lytic	low quality draft	Niu South	2000
B16_812	A. boucheti	NODE_9917_length_1801_cov_2.315476	lytic	low quality draft	Niu South	1801
B16_812	A. boucheti	NODE_12716_length_1700_cov_4.991767	lytic	low quality draft	Niu South	1700
B16_812	A. boucheti	NODE_20734_length_1514_cov_1.465901	lytic	low quality draft	Niu South	1514
B16_812	A. boucheti	NODE_22356_length_1485_cov_1.546188	lytic	low quality draft	Niu South	1485
B16_812	A. boucheti	NODE_42807_length_1248_cov_2.612245	lytic	low quality draft	Niu South	1248
B16_812	A. boucheti	NODE_83118_length_1014_cov_1.792833	lytic	low quality draft	Niu South	1014
B16_816	A. boucheti	NODE_110_length_3907_cov_21.240887	lytic	low quality draft	Niu South	3907
B16_826	A. boucheti	NODE_117_length_5159_cov_6.847559	lytic	low quality draft	Niu South	5159
B16_826	A. boucheti	NODE_134_length_4688_cov_2.215021	lytic	low quality draft	Niu South	4688
B16_826	A. boucheti	NODE_155_length_4076_cov_1.155247	lytic	low quality draft	Niu South	4076
B16_826	A. boucheti	NODE_200_length_3450_cov_1.205767	lytic	low quality draft	Niu South	3450
B16_826	A. boucheti	NODE_455_length_2147_cov_2.483712	lytic	low quality draft	Niu South	2147
B16_826	A. boucheti	NODE_2147_length_1385_cov_6.671677	lytic	complete circular	Niu South	1385
B16_826	A. boucheti	NODE_2147_length_1385_cov_6.671677	lytic	low quality draft	Niu South	1385
B16_826	A. boucheti	NODE_3312_length_1261_cov_0.657018	lytic	low quality draft	Niu South	1261
B16_897	A. boucheti	NODE_54_length_7897_cov_10.379501	lytic	low quality draft	Niu South	7897
B16_897	A. boucheti	NODE_100_length_5159_cov_8.579000	lytic	low quality draft	Niu South	5159
B16_897	A. boucheti	NODE_144_length_3908_cov_1.404014	lytic	low quality draft	Niu South	3908
B16_897	A. boucheti	NODE_2316_length_2060_cov_5.120165	lytic	low quality draft	Niu South	2060
B16_897	A. boucheti	NODE_2416_length_2045_cov_5.954262	lytic	low quality draft	Niu South	2045
B16_9	A. boucheti	NODE_88_length_4015_cov_182.270159	lytic	low quality draft	Abe	4015
B16_9	A. boucheti	NODE_381_length_2216_cov_1.543675	lytic	low quality draft	Abe	2216
B16_9	A. boucheti	NODE_1089_length_1590_cov_1.462219	lytic	low quality draft	Abe	1590
B16_9	A. boucheti	NODE_1686_length_1432_cov_6.022883	lytic	low quality draft	Abe	1432
B16_9	A. boucheti	NODE_1847_length_1405_cov_1.305296	lytic	low quality draft	Abe	1405
B16_9	A. boucheti	NODE_4421_length_1147_cov_1.437622	lytic	low quality draft	Abe	1147
B16_9	A. boucheti	NODE_5707_length_1084_cov_0.466251	lytic	low quality draft	Abe	1084
I09_184	I. nautilei	NODE_102_length_11729_cov_4.947881	lytic	low quality draft	Tahi Moana	11729
I09_184	I. nautilei	NODE_177_length_9103_cov_17.877756	lytic	low quality draft	Tahi Moana	9103
I09_184	I. nautilei	NODE_207_length_8273_cov_109.925908	lytic	low quality draft	Tahi Moana	8273
I09_184	I. nautilei	NODE_429_length_5261_cov_4.730350	lytic	low quality draft	Tahi Moana	5261
I09_184	I. nautilei	NODE_701_length_3650_cov_3.414565	lytic	low quality draft	Tahi Moana	3650
I09_184	I. nautilei	NODE_764_length_3468_cov_2.770242	lytic	low quality draft	Tahi Moana	3468
I09_184	I. nautilei	NODE_846_length_3252_cov_57.100287	lytic	low quality draft	Tahi Moana	3252
I09_184	I. nautilei	NODE_869_length_3192_cov_4.814067	lytic	low quality draft	Tahi Moana	3192
I09_184	I. nautilei	NODE_892_length_3152_cov_1.306500	lytic	low quality draft	Tahi Moana	3152
I09_184	I. nautilei	NODE_1060_length_2884_cov_3.360840	lytic	low quality draft	Tahi Moana	2884
I09_184	I. nautilei	NODE_1088_length_2855_cov_69.738113	lytic	low quality draft	Tahi Moana	2855
I09_184	I. nautilei	NODE_1197_length_2741_cov_0.890840	lytic	low quality draft	Tahi Moana	2741
I09_184	I. nautilei	NODE_1232_length_2712_cov_1.405635	lytic	low quality draft	Tahi Moana	2712
I09_184	I. nautilei	NODE_1248_length_2696_cov_2.313398	lytic	low quality draft	Tahi Moana	2696
I09_184	I. nautilei	NODE_1431_length_2565_cov_1.188625	lytic	low quality draft	Tahi Moana	2565
I09_184	I. nautilei	NODE_1885_length_2342_cov_0.806844	lytic	low quality draft	Tahi Moana	2342
I09_184	I. nautilei	NODE_1895_length_2338_cov_0.748309	lytic	low quality draft	Tahi Moana	2338
I09_184	I. nautilei	NODE_1989_length_2308_cov_0.743941	lytic	low quality draft	Tahi Moana	2308
I09_184	I. nautilei	NODE_2134_length_2268_cov_56.852818	lytic	low quality draft	Tahi Moana	2268
I09_184	I. nautilei	NODE_2197_length_2250_cov_0.860498	lytic	low quality draft	Tahi Moana	2250
I09_184	I. nautilei	NODE_2214_length_2245_cov_1.443503	lytic	low quality draft	Tahi Moana	2245
I09_184	I. nautilei	NODE_2341_length_2212_cov_25.002869	lytic	low quality draft	Tahi Moana	2212
I09_184	I. nautilei	NODE_2387_length_2201_cov_1.312019	lytic	low quality draft	Tahi Moana	2201
I09_184	I. nautilei	NODE_2470_length_2183_cov_0.892823	lytic	low quality draft	Tahi Moana	2183
I09_184	I. nautilei	NODE_2496_length_2176_cov_1.178102	lytic	low quality draft	Tahi Moana	2176
I09_184	I. nautilei	NODE_2619_length_2152_cov_1.121123	lytic	low quality draft	Tahi Moana	2152
I09_184	I. nautilei	NODE_2978_length_2081_cov_1.962755	lytic	low quality draft	Tahi Moana	2081
I09_184	I. nautilei	NODE_3092_length_2061_cov_1.466495	lytic	low quality draft	Tahi Moana	2061
I09_184	I. nautilei	NODE_3135_length_2054_cov_0.982928	lytic	low quality draft	Tahi Moana	2054
I09_184	I. nautilei	NODE_3162_length_2050_cov_104.614826	lytic	low quality draft	Tahi Moana	2050
I09_184	I. nautilei	NODE_3405_length_2015_cov_42.504224	lytic	low quality draft	Tahi Moana	2015
I09_184	I. nautilei	NODE_3824_length_1957_cov_216.915033	lytic	low quality draft	Tahi Moana	1957
I09_184	I. nautilei	NODE_4615_length_1874_cov_2.418140	lytic	low quality draft	Tahi Moana	1874
I09_184	I. nautilei	NODE_5121_length_1830_cov_2.076068	lytic	low quality draft	Tahi Moana	1830
I09_184	I. nautilei	NODE_10018_length_1570_cov_1.018634	lytic	low quality draft	Tahi Moana	1570
I09_184	I. nautilei	NODE_12041_length_1505_cov_0.951590	lytic	low quality draft	Tahi Moana	1505
I09_184	I. nautilei	NODE_15318_length_1422_cov_0.906226	lytic	low quality draft	Tahi Moana	1422
I09_184	I. nautilei	NODE_29128_length_1211_cov_1.071560	lytic	low quality draft	Tahi Moana	1211
I09_185	I. nautilei	NODE_175_length_6608_cov_1.055496	lytic	low quality draft	Tahi Moana	6608
I09_185	I. nautilei	NODE_181_length_6452_cov_2.454904	lytic	low quality draft	Tahi Moana	6452
I09_185	I. nautilei	NODE_183_length_6360_cov_5.737137	lytic	low quality draft	Tahi Moana	6360
I09_185	I. nautilei	NODE_312_length_4542_cov_6.512101	lytic	low quality draft	Tahi Moana	4542
I09_185	I. nautilei	NODE_357_length_4116_cov_4.141427	lytic	low quality draft	Tahi Moana	4116
I09_185	I. nautilei	NODE_488_length_3382_cov_21.913830	lytic	low quality draft	Tahi Moana	3382
I09_185	I. nautilei	NODE_512_length_3257_cov_13.926977	lytic	low quality draft	Tahi Moana	3257
I09_185	I. nautilei	NODE_517_length_3243_cov_17.205637	lytic	low quality draft	Tahi Moana	3243
I09_185	I. nautilei	NODE_522_length_3230_cov_5.738501	lytic	low quality draft	Tahi Moana	3230
I09_185	I. nautilei	NODE_648_length_2856_cov_26.281901	lytic	low quality draft	Tahi Moana	2856
I09_185	I. nautilei	NODE_959_length_2268_cov_19.914299	lytic	low quality draft	Tahi Moana	2268
I09_185	I. nautilei	NODE_1097_length_2050_cov_32.190254	lytic	low quality draft	Tahi Moana	2050
I09_187	I. nautilei	NODE_120_length_8274_cov_36.507666	lytic	low quality draft	Tahi Moana	8274
I09_187	I. nautilei	NODE_378_length_4013_cov_3.042395	lytic	low quality draft	Tahi Moana	4013
I09_187	I. nautilei	NODE_458_length_3499_cov_11.372706	lytic	low quality draft	Tahi Moana	3499
I09_187	I. nautilei	NODE_510_length_3239_cov_3.338999	lytic	low quality draft	Tahi Moana	3239
I09_187	I. nautilei	NODE_602_length_2918_cov_22.091884	lytic	low quality draft	Tahi Moana	2918
I09_187	I. nautilei	NODE_642_length_2821_cov_6.869630	lytic	low quality draft	Tahi Moana	2821
I09_187	I. nautilei	NODE_764_length_2572_cov_0.914729	lytic	low quality draft	Tahi Moana	2572
I09_187	I. nautilei	NODE_910_length_2266_cov_18.506760	lytic	low quality draft	Tahi Moana	2266
I09_187	I. nautilei	NODE_915_length_2253_cov_123.026735	lytic	low quality draft	Tahi Moana	2253
I09_187	I. nautilei	NODE_947_length_2212_cov_4.451459	lytic	low quality draft	Tahi Moana	2212
I09_187	I. nautilei	NODE_1130_length_1992_cov_71.703902	lytic	low quality draft	Tahi Moana	1992
I09_187	I. nautilei	NODE_1186_length_1941_cov_0.517033	lytic	low quality draft	Tahi Moana	1941
I09_188	I. nautilei	NODE_116_length_8405_cov_1.049976	lytic	low quality draft	Tahi Moana	8405
I09_188	I. nautilei	NODE_118_length_8370_cov_2.632562	lytic	low quality draft	Tahi Moana	8370
I09_188	I. nautilei	NODE_124_length_8273_cov_32.112242	lytic	low quality draft	Tahi Moana	8273
I09_188	I. nautilei	NODE_191_length_6773_cov_8.517288	lytic	low quality draft	Tahi Moana	6773
I09_188	I. nautilei	NODE_226_length_6149_cov_1.071997	lytic	low quality draft	Tahi Moana	6149
I09_188	I. nautilei	NODE_397_length_4566_cov_2.057818	lytic	low quality draft	Tahi Moana	4566
I09_188	I. nautilei	NODE_470_length_4073_cov_1.462298	lytic	low quality draft	Tahi Moana	4073
I09_188	I. nautilei	NODE_644_length_3334_cov_1.740118	lytic	low quality draft	Tahi Moana	3334
I09_188	I. nautilei	NODE_663_length_3287_cov_1.024953	lytic	low quality draft	Tahi Moana	3287
I09_188	I. nautilei	NODE_669_length_3249_cov_14.530051	lytic	low quality draft	Tahi Moana	3249
I09_188	I. nautilei	NODE_804_length_2855_cov_19.662765	lytic	low quality draft	Tahi Moana	2855
I09_188	I. nautilei	NODE_808_length_2848_cov_4.309864	lytic	low quality draft	Tahi Moana	2848
I09_188	I. nautilei	NODE_981_length_2502_cov_2.563209	lytic	low quality draft	Tahi Moana	2502
I09_188	I. nautilei	NODE_1144_length_2268_cov_16.023288	lytic	low quality draft	Tahi Moana	2268
I09_188	I. nautilei	NODE_1311_length_2036_cov_0.752480	lytic	low quality draft	Tahi Moana	2036
I09_188	I. nautilei	NODE_1401_length_1952_cov_13.111961	lytic	low quality draft	Tahi Moana	1952
I09_188	I. nautilei	NODE_1606_length_1793_cov_1.823565	lytic	low quality draft	Tahi Moana	1793
I09_188	I. nautilei	NODE_2125_length_1538_cov_0.532816	lytic	low quality draft	Tahi Moana	1538
I09_188	I. nautilei	NODE_3675_length_1213_cov_0.521978	lytic	low quality draft	Tahi Moana	1213
I09_188	I. nautilei	NODE_4812_length_1106_cov_0.873096	lytic	low quality draft	Tahi Moana	1106
I09_189	I. nautilei	NODE_296_length_4493_cov_34.276532	lytic	low quality draft	Tahi Moana	4493
I09_189	I. nautilei	NODE_303_length_4435_cov_6.476588	lytic	low quality draft	Tahi Moana	4435
I09_189	I. nautilei	NODE_323_length_4155_cov_3.253347	lytic	low quality draft	Tahi Moana	4155
I09_189	I. nautilei	NODE_399_length_3559_cov_1.600931	lytic	low quality draft	Tahi Moana	3559
I09_189	I. nautilei	NODE_502_length_2978_cov_1.800140	lytic	low quality draft	Tahi Moana	2978
I09_189	I. nautilei	NODE_513_length_2934_cov_15.286527	lytic	low quality draft	Tahi Moana	2934
I09_189	I. nautilei	NODE_680_length_2423_cov_9.447003	lytic	low quality draft	Tahi Moana	2423
I09_189	I. nautilei	NODE_738_length_2268_cov_13.173265	lytic	low quality draft	Tahi Moana	2268
I09_189	I. nautilei	NODE_859_length_2054_cov_22.570098	lytic	low quality draft	Tahi Moana	2054
I09_189	I. nautilei	NODE_969_length_1904_cov_0.675827	lytic	low quality draft	Tahi Moana	1904
I09_189	I. nautilei	NODE_993_length_1877_cov_3.932802	lytic	low quality draft	Tahi Moana	1877
I09_189	I. nautilei	NODE_1394_length_1559_cov_2.239221	lytic	low quality draft	Tahi Moana	1559
I09_189	I. nautilei	NODE_1559_length_1461_cov_0.456716	lytic	low quality draft	Tahi Moana	1461
I09_190	I. nautilei	NODE_39_length_14509_cov_49.741521	lytic	low quality draft	Tahi Moana	14509
I09_190	I. nautilei	NODE_192_length_6822_cov_3.058051	lytic	low quality draft	Tahi Moana	6822
I09_190	I. nautilei	NODE_199_length_6677_cov_2.589689	lytic	low quality draft	Tahi Moana	6677
I09_190	I. nautilei	NODE_427_length_4526_cov_1.045403	lytic	low quality draft	Tahi Moana	4526
I09_190	I. nautilei	NODE_430_length_4493_cov_76.637008	lytic	low quality draft	Tahi Moana	4493
I09_190	I. nautilei	NODE_492_length_4116_cov_4.286608	lytic	low quality draft	Tahi Moana	4116
I09_190	I. nautilei	NODE_554_length_3854_cov_49.358157	lytic	low quality draft	Tahi Moana	3854
I09_190	I. nautilei	NODE_744_length_3143_cov_4.222038	lytic	complete circular	Tahi Moana	3143
I09_190	I. nautilei	NODE_744_length_3143_cov_4.222038	lytic	low quality draft	Tahi Moana	3143
I09_190	I. nautilei	NODE_770_length_3093_cov_1.129206	lytic	low quality draft	Tahi Moana	3093
I09_190	I. nautilei	NODE_859_length_2929_cov_1.428775	lytic	low quality draft	Tahi Moana	2929
I09_190	I. nautilei	NODE_894_length_2853_cov_32.995974	lytic	low quality draft	Tahi Moana	2853
I09_190	I. nautilei	NODE_966_length_2741_cov_0.951145	lytic	low quality draft	Tahi Moana	2741
I09_190	I. nautilei	NODE_1086_length_2552_cov_1.100782	lytic	low quality draft	Tahi Moana	2552
I09_190	I. nautilei	NODE_1282_length_2266_cov_24.827506	lytic	low quality draft	Tahi Moana	2266
I09_190	I. nautilei	NODE_1379_length_2166_cov_2.473839	lytic	low quality draft	Tahi Moana	2166
I09_190	I. nautilei	NODE_1412_length_2139_cov_1.137760	lytic	low quality draft	Tahi Moana	2139
I09_190	I. nautilei	NODE_1630_length_1982_cov_16.828049	lytic	low quality draft	Tahi Moana	1982
I09_190	I. nautilei	NODE_2267_length_1671_cov_1.581935	lytic	low quality draft	Tahi Moana	1671
I09_190	I. nautilei	NODE_2622_length_1570_cov_20.676329	lytic	low quality draft	Tahi Moana	1570
I09_190	I. nautilei	NODE_3558_length_1406_cov_0.747082	lytic	low quality draft	Tahi Moana	1406
I09_191	I. nautilei	NODE_117_length_9464_cov_3.055764	lytic	low quality draft	Tahi Moana	9464
I09_191	I. nautilei	NODE_162_length_8392_cov_58.963003	lytic	low quality draft	Tahi Moana	8392
I09_191	I. nautilei	NODE_322_length_5931_cov_1.649742	lytic	low quality draft	Tahi Moana	5931
I09_191	I. nautilei	NODE_342_length_5642_cov_1.742981	lytic	complete circular	Tahi Moana	5642
I09_191	I. nautilei	NODE_342_length_5642_cov_1.742981	lytic	low quality draft	Tahi Moana	5642
I09_191	I. nautilei	NODE_367_length_5413_cov_3.999055	lytic	low quality draft	Tahi Moana	5413
I09_191	I. nautilei	NODE_367_length_5413_cov_3.999055	lytic	complete circular	Tahi Moana	5413
I09_191	I. nautilei	NODE_593_length_3975_cov_1.577322	lytic	low quality draft	Tahi Moana	3975
I09_191	I. nautilei	NODE_632_length_3754_cov_1.132948	lytic	low quality draft	Tahi Moana	3754
I09_191	I. nautilei	NODE_686_length_3544_cov_0.662869	lytic	low quality draft	Tahi Moana	3544
I09_191	I. nautilei	NODE_699_length_3458_cov_107.594246	lytic	low quality draft	Tahi Moana	3458
I09_191	I. nautilei	NODE_727_length_3389_cov_2.055692	lytic	low quality draft	Tahi Moana	3389
I09_191	I. nautilei	NODE_755_length_3278_cov_3.393728	lytic	low quality draft	Tu'i Malila	3278
I09_191	I. nautilei	NODE_879_length_2960_cov_2.454033	lytic	low quality draft	Tu'i Malila	2960
I09_191	I. nautilei	NODE_895_length_2932_cov_6.739594	lytic	low quality draft	Tu'i Malila	2932
I09_191	I. nautilei	NODE_928_length_2865_cov_0.779519	lytic	low quality draft	Tahi Moana	2865
I09_191	I. nautilei	NODE_945_length_2837_cov_34.980854	lytic	low quality draft	Tu'i Malila	2837
I09_191	I. nautilei	NODE_1300_length_2320_cov_1.633470	lytic	low quality draft	Tahi Moana	2320
I09_191	I. nautilei	NODE_1344_length_2268_cov_26.802515	lytic	low quality draft	Tahi Moana	2268
I09_191	I. nautilei	NODE_1677_length_2038_cov_0.824726	lytic	low quality draft	Tahi Moana	2038
I09_191	I. nautilei	NODE_1718_length_2019_cov_0.736038	lytic	low quality draft	Tahi Moana	2019
I09_191	I. nautilei	NODE_2418_length_1777_cov_1.103865	lytic	low quality draft	Tahi Moana	1777
I09_191	I. nautilei	NODE_4107_length_1527_cov_0.852774	lytic	low quality draft	Tahi Moana	1527
I09_191	I. nautilei	NODE_5052_length_1444_cov_0.963719	lytic	low quality draft	Tahi Moana	1444
I09_191	I. nautilei	NODE_5582_length_1407_cov_1.330482	lytic	low quality draft	Tahi Moana	1407
I09_191	I. nautilei	NODE_16233_length_1086_cov_2.289119	lytic	low quality draft	Tahi Moana	1086
I09_191	I. nautilei	NODE_22453_length_1002_cov_0.967083	lytic	low quality draft	Tahi Moana	1002
I09_192	I. nautilei	NODE_35_length_14550_cov_66.393374	lytic	low quality draft	Tu'i Malila	14550
I09_192	I. nautilei	NODE_65_length_11452_cov_1.889595	lytic	low quality draft	Tu'i Malila	11452
I09_192	I. nautilei	NODE_143_length_7995_cov_4.951613	lytic	low quality draft	Tu'i Malila	7995
I09_192	I. nautilei	NODE_487_length_4037_cov_4.769918	lytic	low quality draft	Tu'i Malila	4037
I09_192	I. nautilei	NODE_580_length_3620_cov_17.869105	lytic	low quality draft	Tu'i Malila	3620
I09_192	I. nautilei	NODE_584_length_3606_cov_1.509039	lytic	low quality draft	Tu'i Malila	3606
I09_192	I. nautilei	NODE_687_length_3245_cov_33.377721	lytic	low quality draft	Tu'i Malila	3245
I09_192	I. nautilei	NODE_774_length_2999_cov_3.925643	lytic	low quality draft	Tu'i Malila	2999
I09_192	I. nautilei	NODE_830_length_2854_cov_37.733260	lytic	low quality draft	Tu'i Malila	2854
I09_192	I. nautilei	NODE_1155_length_2268_cov_30.871449	lytic	low quality draft	Tu'i Malila	2268
I09_192	I. nautilei	NODE_1267_length_2141_cov_10.568812	lytic	low quality draft	Tu'i Malila	2141
I09_192	I. nautilei	NODE_1357_length_2054_cov_58.282980	lytic	low quality draft	Tu'i Malila	2054
I09_192	I. nautilei	NODE_1482_length_1957_cov_124.188998	lytic	low quality draft	Tu'i Malila	1957
I09_192	I. nautilei	NODE_2321_length_1627_cov_1.082337	lytic	low quality draft	Tu'i Malila	1627
I09_192	I. nautilei	NODE_3403_length_1446_cov_1.790189	lytic	low quality draft	Tu'i Malila	1446
I09_192	I. nautilei	NODE_4638_length_1336_cov_0.693004	lytic	low quality draft	Tu'i Malila	1336
I09_192	I. nautilei	NODE_6447_length_1232_cov_0.434743	lytic	low quality draft	Tu'i Malila	1232
I09_193	I. nautilei	NODE_113_length_10149_cov_2.725668	lytic	low quality draft	Tu'i Malila	10149
I09_193	I. nautilei	NODE_360_length_5737_cov_1.033476	lytic	low quality draft	Tu'i Malila	5737
I09_193	I. nautilei	NODE_373_length_5614_cov_1.377207	lytic	low quality draft	Tu'i Malila	5614
I09_193	I. nautilei	NODE_391_length_5453_cov_4.419917	lytic	complete circular	Tu'i Malila	5453
I09_193	I. nautilei	NODE_391_length_5453_cov_4.419917	lytic	low quality draft	Tu'i Malila	5453
I09_193	I. nautilei	NODE_404_length_5347_cov_3.839074	lytic	low quality draft	Tu'i Malila	5347
I09_193	I. nautilei	NODE_439_length_5088_cov_2.463257	lytic	low quality draft	Tu'i Malila	5088
I09_193	I. nautilei	NODE_479_length_4732_cov_2.220126	lytic	low quality draft	Tu'i Malila	4732
I09_193	I. nautilei	NODE_510_length_4493_cov_53.837374	lytic	low quality draft	Tu'i Malila	4493
I09_193	I. nautilei	NODE_575_length_4116_cov_3.845307	lytic	low quality draft	Tu'i Malila	4116
I09_193	I. nautilei	NODE_617_length_3920_cov_7.958673	lytic	low quality draft	Tu'i Malila	3920
I09_193	I. nautilei	NODE_618_length_3914_cov_1.604798	lytic	low quality draft	Tu'i Malila	3914
I09_193	I. nautilei	NODE_629_length_3861_cov_1.341176	lytic	low quality draft	Tu'i Malila	3861
I09_193	I. nautilei	NODE_656_length_3756_cov_0.960110	lytic	low quality draft	Tu'i Malila	3756
I09_193	I. nautilei	NODE_691_length_3600_cov_8.261569	lytic	low quality draft	Tu'i Malila	3600
I09_193	I. nautilei	NODE_843_length_3083_cov_1.255233	lytic	low quality draft	Tu'i Malila	3083
I09_193	I. nautilei	NODE_871_length_3025_cov_1.701791	lytic	low quality draft	Tu'i Malila	3025
I09_193	I. nautilei	NODE_874_length_3023_cov_6.351137	lytic	low quality draft	Tu'i Malila	3023
I09_193	I. nautilei	NODE_886_length_2994_cov_1.841629	lytic	low quality draft	Tu'i Malila	2994
I09_193	I. nautilei	NODE_914_length_2922_cov_1.353445	lytic	low quality draft	Tu'i Malila	2922
I09_193	I. nautilei	NODE_946_length_2853_cov_22.300146	lytic	low quality draft	Tu'i Malila	2853
I09_193	I. nautilei	NODE_976_length_2800_cov_1.295259	lytic	low quality draft	Tu'i Malila	2800
I09_193	I. nautilei	NODE_1035_length_2658_cov_1.318881	lytic	low quality draft	Tu'i Malila	2658
I09_193	I. nautilei	NODE_1054_length_2630_cov_1.295735	lytic	low quality draft	Tu'i Malila	2630
I09_193	I. nautilei	NODE_1095_length_2552_cov_0.682024	lytic	low quality draft	Tu'i Malila	2552
I09_193	I. nautilei	NODE_1097_length_2549_cov_18.164745	lytic	low quality draft	Tu'i Malila	2549
I09_193	I. nautilei	NODE_1192_length_2412_cov_0.666521	lytic	low quality draft	Tu'i Malila	2412
I09_193	I. nautilei	NODE_1223_length_2381_cov_1.149115	lytic	low quality draft	Tu'i Malila	2381
I09_193	I. nautilei	NODE_1237_length_2363_cov_5.708296	lytic	low quality draft	Tu'i Malila	2363
I09_193	I. nautilei	NODE_1306_length_2268_cov_19.346530	lytic	low quality draft	Tu'i Malila	2268
I09_193	I. nautilei	NODE_1315_length_2261_cov_1.108879	lytic	low quality draft	Tu'i Malila	2261
I09_193	I. nautilei	NODE_1440_length_2128_cov_1.148480	lytic	low quality draft	Tu'i Malila	2128
I09_193	I. nautilei	NODE_1455_length_2115_cov_0.780843	lytic	low quality draft	Tu'i Malila	2115
I09_193	I. nautilei	NODE_1659_length_1968_cov_0.695723	lytic	low quality draft	Tu'i Malila	1968
I09_193	I. nautilei	NODE_1680_length_1957_cov_68.539216	lytic	low quality draft	Tu'i Malila	1957
I09_193	I. nautilei	NODE_1754_length_1919_cov_0.716352	lytic	low quality draft	Tu'i Malila	1919
I09_193	I. nautilei	NODE_2620_length_1594_cov_0.592668	lytic	low quality draft	Tu'i Malila	1594
I09_193	I. nautilei	NODE_3398_length_1456_cov_0.818727	lytic	low quality draft	Tu'i Malila	1456
I09_194	I. nautilei	NODE_165_length_6917_cov_3.710271	lytic	low quality draft	Tu'i Malila	6917
I09_194	I. nautilei	NODE_309_length_4490_cov_41.113069	lytic	low quality draft	Tu'i Malila	4490
I09_194	I. nautilei	NODE_388_length_3672_cov_1.871585	lytic	low quality draft	Tu'i Malila	3672
I09_194	I. nautilei	NODE_426_length_3389_cov_3.269890	lytic	low quality draft	Tu'i Malila	3389
I09_194	I. nautilei	NODE_457_length_3206_cov_6.841167	lytic	low quality draft	Tu'i Malila	3206
I09_194	I. nautilei	NODE_480_length_3080_cov_16.316999	lytic	low quality draft	Tu'i Malila	3080
I09_194	I. nautilei	NODE_526_length_2963_cov_3.423293	lytic	low quality draft	Tu'i Malila	2963
I09_194	I. nautilei	NODE_596_length_2729_cov_28.785276	lytic	complete circular	Tu'i Malila	2729
I09_194	I. nautilei	NODE_596_length_2729_cov_28.785276	lytic	low quality draft	Tu'i Malila	2729
I09_194	I. nautilei	NODE_759_length_2351_cov_3.699103	lytic	low quality draft	Tu'i Malila	2351
I09_194	I. nautilei	NODE_802_length_2269_cov_14.338454	lytic	low quality draft	Tu'i Malila	2269
I09_194	I. nautilei	NODE_925_length_2075_cov_0.313715	lytic	low quality draft	Tu'i Malila	2075
I09_194	I. nautilei	NODE_1002_length_1981_cov_0.879032	lytic	low quality draft	Tu'i Malila	1981
I09_194	I. nautilei	NODE_1024_length_1957_cov_53.969499	lytic	low quality draft	Tu'i Malila	1957
I09_194	I. nautilei	NODE_1326_length_1676_cov_0.744695	lytic	low quality draft	Tu'i Malila	1676
I09_194	I. nautilei	NODE_2151_length_1308_cov_0.175232	lytic	low quality draft	Tu'i Malila	1308
I09_194	I. nautilei	NODE_2697_length_1173_cov_0.942966	lytic	low quality draft	Tu'i Malila	1173
I09_233	I. nautilei	NODE_143_length_6891_cov_2.640325	lytic	low quality draft	Tahi Moana	6891
I09_233	I. nautilei	NODE_192_length_5801_cov_2.192958	lytic	low quality draft	Tahi Moana	5801
I09_233	I. nautilei	NODE_331_length_3991_cov_2.116021	lytic	low quality draft	Tahi Moana	3991
I09_233	I. nautilei	NODE_350_length_3808_cov_10.857337	lytic	low quality draft	Tahi Moana	3808
I09_233	I. nautilei	NODE_374_length_3585_cov_23.004619	lytic	low quality draft	Tahi Moana	3585
I09_233	I. nautilei	NODE_404_length_3354_cov_10.680173	lytic	low quality draft	Tahi Moana	3354
I09_233	I. nautilei	NODE_408_length_3266_cov_8.038156	lytic	low quality draft	Tahi Moana	3266
I09_233	I. nautilei	NODE_462_length_2978_cov_1.315716	lytic	low quality draft	Tahi Moana	2978
I09_233	I. nautilei	NODE_485_length_2884_cov_9.538183	lytic	low quality draft	Tahi Moana	2884
I09_233	I. nautilei	NODE_501_length_2801_cov_0.815672	lytic	low quality draft	Tahi Moana	2801
I09_233	I. nautilei	NODE_529_length_2697_cov_1.676630	lytic	low quality draft	Tahi Moana	2697
I09_233	I. nautilei	NODE_532_length_2686_cov_1.140351	lytic	low quality draft	Tahi Moana	2686
I09_233	I. nautilei	NODE_551_length_2615_cov_0.870890	lytic	low quality draft	Tahi Moana	2615
I09_233	I. nautilei	NODE_643_length_2268_cov_6.293898	lytic	low quality draft	Tahi Moana	2268
I09_233	I. nautilei	NODE_663_length_2218_cov_0.370052	lytic	low quality draft	Tahi Moana	2218
I09_233	I. nautilei	NODE_664_length_2217_cov_0.674141	lytic	low quality draft	Tahi Moana	2217
I09_233	I. nautilei	NODE_758_length_1957_cov_29.130719	lytic	low quality draft	Tahi Moana	1957
I09_233	I. nautilei	NODE_1105_length_1439_cov_10.641882	lytic	low quality draft	Tu'i Malila	1439
I09_234	I. nautilei	NODE_39_length_11826_cov_19.775139	lytic	low quality draft	Tu'i Malila	11826
I09_234	I. nautilei	NODE_167_length_6186_cov_3.835284	lytic	low quality draft	Tahi Moana	6186
I09_234	I. nautilei	NODE_186_length_5872_cov_2.724048	lytic	low quality draft	Tahi Moana	5872
I09_234	I. nautilei	NODE_189_length_5844_cov_13.182422	lytic	low quality draft	Tahi Moana	5844
I09_234	I. nautilei	NODE_225_length_5311_cov_20.551252	lytic	low quality draft	Tu'i Malila	5311
I09_234	I. nautilei	NODE_257_length_4903_cov_42.290464	lytic	low quality draft	Tu'i Malila	4903
I09_234	I. nautilei	NODE_281_length_4649_cov_58.233878	lytic	low quality draft	Tu'i Malila	4649
I09_234	I. nautilei	NODE_297_length_4529_cov_3.788113	lytic	low quality draft	Tu'i Malila	4529
I09_234	I. nautilei	NODE_305_length_4458_cov_2.878487	lytic	low quality draft	Tu'i Malila	4458
I09_234	I. nautilei	NODE_361_length_4115_cov_3.310466	lytic	low quality draft	Tu'i Malila	4115
I09_234	I. nautilei	NODE_375_length_4032_cov_19.843518	lytic	low quality draft	Tu'i Malila	4032
I09_234	I. nautilei	NODE_398_length_3917_cov_2.084299	lytic	low quality draft	Tu'i Malila	3917
I09_234	I. nautilei	NODE_413_length_3852_cov_1.573841	lytic	low quality draft	Tu'i Malila	3852
I09_234	I. nautilei	NODE_457_length_3660_cov_2.009607	lytic	low quality draft	Tu'i Malila	3660
I09_234	I. nautilei	NODE_460_length_3647_cov_9.182927	lytic	low quality draft	Tu'i Malila	3647
I09_234	I. nautilei	NODE_471_length_3598_cov_1.814783	lytic	low quality draft	Tu'i Malila	3598
I09_234	I. nautilei	NODE_485_length_3534_cov_20.346616	lytic	low quality draft	Tu'i Malila	3534
I09_234	I. nautilei	NODE_492_length_3498_cov_21.903168	lytic	low quality draft	Tu'i Malila	3498
I09_234	I. nautilei	NODE_509_length_3439_cov_1.019590	lytic	low quality draft	Tu'i Malila	3439
I09_234	I. nautilei	NODE_597_length_3106_cov_5.090787	lytic	low quality draft	Tu'i Malila	3106
I09_234	I. nautilei	NODE_612_length_3080_cov_1.078743	lytic	low quality draft	Tu'i Malila	3080
I09_234	I. nautilei	NODE_634_length_3025_cov_1.136019	lytic	low quality draft	Tu'i Malila	3025
I09_234	I. nautilei	NODE_699_length_2850_cov_23.661414	lytic	low quality draft	Tu'i Malila	2850
I09_234	I. nautilei	NODE_704_length_2841_cov_1.328676	lytic	low quality draft	Tu'i Malila	2841
I09_234	I. nautilei	NODE_785_length_2649_cov_1.631329	lytic	low quality draft	Tu'i Malila	2649
I09_234	I. nautilei	NODE_868_length_2497_cov_1.955387	lytic	low quality draft	Tu'i Malila	2497
I09_234	I. nautilei	NODE_931_length_2408_cov_1.203760	lytic	low quality draft	Tu'i Malila	2408
I09_234	I. nautilei	NODE_1106_length_2166_cov_2.389731	lytic	low quality draft	Tahi Moana	2166
I09_234	I. nautilei	NODE_1233_length_2032_cov_1.527473	lytic	low quality draft	Tahi Moana	2032
I09_234	I. nautilei	NODE_1772_length_1641_cov_1.995395	lytic	low quality draft	Tahi Moana	1641
I09_234	I. nautilei	NODE_1802_length_1629_cov_1.694960	lytic	low quality draft	Tahi Moana	1629
I09_234	I. nautilei	NODE_2104_length_1515_cov_1.257532	lytic	low quality draft	Tahi Moana	1515
I09_234	I. nautilei	NODE_2114_length_1509_cov_1.342939	lytic	low quality draft	Tahi Moana	1509
I09_234	I. nautilei	NODE_2252_length_1467_cov_4.523774	lytic	low quality draft	Tu'i Malila	1467
I09_234	I. nautilei	NODE_2455_length_1407_cov_1.418351	lytic	low quality draft	Tu'i Malila	1407
I09_234	I. nautilei	NODE_2631_length_1364_cov_0.388576	lytic	low quality draft	Tu'i Malila	1364
I09_235	I. nautilei	NODE_9_length_19781_cov_6.329654	lytic	low quality draft	Tu'i Malila	19781
I09_235	I. nautilei	NODE_14_length_18187_cov_5.946917	lytic	low quality draft	Tu'i Malila	18187
I09_235	I. nautilei	NODE_248_length_5200_cov_54.935027	lytic	low quality draft	Tu'i Malila	5200
I09_235	I. nautilei	NODE_277_length_4752_cov_33.018355	lytic	low quality draft	Tu'i Malila	4752
I09_235	I. nautilei	NODE_293_length_4563_cov_3.542999	lytic	low quality draft	Tu'i Malila	4563
I09_235	I. nautilei	NODE_320_length_4288_cov_1.646508	lytic	low quality draft	Tu'i Malila	4288
I09_235	I. nautilei	NODE_379_length_3865_cov_5.194979	lytic	low quality draft	Tu'i Malila	3865
I09_235	I. nautilei	NODE_488_length_3102_cov_1.829252	lytic	low quality draft	Tu'i Malila	3102
I09_235	I. nautilei	NODE_536_length_2933_cov_36.455903	lytic	low quality draft	Tu'i Malila	2933
I09_235	I. nautilei	NODE_766_length_2344_cov_0.784525	lytic	low quality draft	Tu'i Malila	2344
I09_235	I. nautilei	NODE_779_length_2301_cov_0.808716	lytic	low quality draft	Tu'i Malila	2301
I09_235	I. nautilei	NODE_828_length_2207_cov_2.141419	lytic	low quality draft	Tu'i Malila	2207
I09_235	I. nautilei	NODE_856_length_2151_cov_24.817734	lytic	low quality draft	Tu'i Malila	2151
I09_235	I. nautilei	NODE_968_length_1976_cov_36.803774	lytic	low quality draft	Tu'i Malila	1976
I09_235	I. nautilei	NODE_1105_length_1812_cov_33.252513	lytic	low quality draft	Tu'i Malila	1812
I09_235	I. nautilei	NODE_1918_length_1398_cov_0.361002	lytic	low quality draft	Tu'i Malila	1398
I09_235	I. nautilei	NODE_2342_length_1287_cov_0.836192	lytic	low quality draft	Tu'i Malila	1287
I09_235	I. nautilei	NODE_2495_length_1260_cov_0.460931	lytic	low quality draft	Tu'i Malila	1260
I09_235	I. nautilei	NODE_3051_length_1170_cov_0.895138	lytic	low quality draft	Tu'i Malila	1170
I09_236	I. nautilei	NODE_225_length_5093_cov_2.520113	lysogenic	low quality draft	Tu'i Malila	5093
I09_236	I. nautilei	NODE_291_length_4413_cov_2.066636	lytic	low quality draft	Tu'i Malila	4413
I09_236	I. nautilei	NODE_302_length_4312_cov_3.572894	lytic	low quality draft	Tu'i Malila	4312
I09_236	I. nautilei	NODE_303_length_4306_cov_15.870729	lytic	low quality draft	Tu'i Malila	4306
I09_236	I. nautilei	NODE_352_length_3733_cov_2.794850	lytic	low quality draft	Tu'i Malila	3733
I09_236	I. nautilei	NODE_394_length_3358_cov_3.530738	lytic	low quality draft	Tu'i Malila	3358
I09_236	I. nautilei	NODE_408_length_3284_cov_2.096111	lytic	low quality draft	Tu'i Malila	3284
I09_236	I. nautilei	NODE_412_length_3245_cov_80.398528	lytic	low quality draft	Tu'i Malila	3245
I09_236	I. nautilei	NODE_427_length_3133_cov_2.232404	lytic	low quality draft	Tu'i Malila	3133
I09_236	I. nautilei	NODE_443_length_3053_cov_91.775580	lytic	low quality draft	Tu'i Malila	3053
I09_236	I. nautilei	NODE_495_length_2828_cov_3.876986	lytic	low quality draft	Tu'i Malila	2828
I09_236	I. nautilei	NODE_500_length_2802_cov_1.788512	lytic	low quality draft	Tu'i Malila	2802
I09_236	I. nautilei	NODE_506_length_2785_cov_1.760511	lytic	low quality draft	Tu'i Malila	2785
I09_236	I. nautilei	NODE_566_length_2555_cov_1.988496	lytic	low quality draft	Tu'i Malila	2555
I09_236	I. nautilei	NODE_582_length_2503_cov_3.670445	lytic	low quality draft	Tu'i Malila	2503
I09_236	I. nautilei	NODE_592_length_2470_cov_23.047254	lytic	low quality draft	Tu'i Malila	2470
I09_236	I. nautilei	NODE_628_length_2357_cov_2.486583	lytic	low quality draft	Tu'i Malila	2357
I09_236	I. nautilei	NODE_677_length_2161_cov_33.453431	lytic	low quality draft	Tu'i Malila	2161
I09_236	I. nautilei	NODE_698_length_2103_cov_2.468214	lytic	low quality draft	Tu'i Malila	2103
I09_236	I. nautilei	NODE_720_length_2054_cov_75.822556	lytic	low quality draft	Tu'i Malila	2054
I09_236	I. nautilei	NODE_736_length_2012_cov_2.638815	lytic	low quality draft	Tu'i Malila	2012
I09_236	I. nautilei	NODE_753_length_1976_cov_83.356873	lytic	low quality draft	Tu'i Malila	1976
I09_236	I. nautilei	NODE_819_length_1832_cov_1.911748	lytic	low quality draft	Tu'i Malila	1832
I09_236	I. nautilei	NODE_940_length_1636_cov_80.737954	lytic	low quality draft	Tu'i Malila	1636
I09_236	I. nautilei	NODE_961_length_1616_cov_3.732441	lytic	low quality draft	Tu'i Malila	1616
I09_236	I. nautilei	NODE_993_length_1589_cov_19.833106	lytic	low quality draft	Tu'i Malila	1589
I09_236	I. nautilei	NODE_1031_length_1545_cov_3.031601	lytic	low quality draft	Tu'i Malila	1545
I09_236	I. nautilei	NODE_1165_length_1422_cov_2.502690	lytic	low quality draft	Tu'i Malila	1422
I09_236	I. nautilei	NODE_1349_length_1318_cov_1.015873	lytic	low quality draft	Tu'i Malila	1318
I09_236	I. nautilei	NODE_1381_length_1299_cov_2.493209	lytic	low quality draft	Tu'i Malila	1299
I09_237	I. nautilei	NODE_50_length_13120_cov_2.267636	lytic	low quality draft	Tow Cam	13120
I09_237	I. nautilei	NODE_146_length_7571_cov_30.573691	lytic	low quality draft	Tu'i Malila	7571
I09_237	I. nautilei	NODE_182_length_6678_cov_2.011286	lytic	low quality draft	Tu'i Malila	6678
I09_237	I. nautilei	NODE_242_length_5319_cov_12.337245	lytic	low quality draft	Tu'i Malila	5319
I09_237	I. nautilei	NODE_244_length_5303_cov_3.167696	lytic	complete circular	Tu'i Malila	5303
I09_237	I. nautilei	NODE_244_length_5303_cov_3.167696	lytic	low quality draft	Tu'i Malila	5303
I09_237	I. nautilei	NODE_294_length_4611_cov_2.025612	lytic	low quality draft	Tu'i Malila	4611
I09_237	I. nautilei	NODE_304_length_4494_cov_37.031557	lytic	low quality draft	Tu'i Malila	4494
I09_237	I. nautilei	NODE_307_length_4411_cov_6.847086	lytic	low quality draft	Tu'i Malila	4411
I09_237	I. nautilei	NODE_337_length_3989_cov_1.438728	lytic	low quality draft	Tu'i Malila	3989
I09_237	I. nautilei	NODE_361_length_3754_cov_3.544454	lytic	low quality draft	Tu'i Malila	3754
I09_237	I. nautilei	NODE_370_length_3673_cov_2.261824	lytic	low quality draft	Tu'i Malila	3673
I09_237	I. nautilei	NODE_373_length_3645_cov_2.664302	lytic	low quality draft	Tu'i Malila	3645
I09_237	I. nautilei	NODE_393_length_3474_cov_20.565166	lytic	low quality draft	Tow Cam	3474
I09_237	I. nautilei	NODE_401_length_3439_cov_1.830018	lytic	low quality draft	Tow Cam	3439
I09_237	I. nautilei	NODE_418_length_3328_cov_2.774867	lytic	low quality draft	Tow Cam	3328
I09_237	I. nautilei	NODE_422_length_3307_cov_4.209040	lytic	low quality draft	Tow Cam	3307
I09_237	I. nautilei	NODE_495_length_2970_cov_2.295191	lytic	low quality draft	Tow Cam	2970
I09_237	I. nautilei	NODE_504_length_2941_cov_2.848227	lytic	low quality draft	Tow Cam	2941
I09_237	I. nautilei	NODE_505_length_2920_cov_2.492319	lytic	low quality draft	Tow Cam	2920
I09_237	I. nautilei	NODE_536_length_2776_cov_0.444444	lytic	low quality draft	Tow Cam	2776
I09_237	I. nautilei	NODE_541_length_2756_cov_19.265655	lytic	low quality draft	Tow Cam	2756
I09_237	I. nautilei	NODE_549_length_2724_cov_2.169420	lytic	low quality draft	Tow Cam	2724
I09_237	I. nautilei	NODE_563_length_2668_cov_2.016097	lytic	low quality draft	Tow Cam	2668
I09_237	I. nautilei	NODE_590_length_2616_cov_2.754309	lytic	low quality draft	Tow Cam	2616
I09_237	I. nautilei	NODE_597_length_2594_cov_2.383340	lytic	low quality draft	Tow Cam	2594
I09_237	I. nautilei	NODE_603_length_2567_cov_3.788635	lytic	low quality draft	Tow Cam	2567
I09_237	I. nautilei	NODE_642_length_2438_cov_2.637462	lytic	low quality draft	Tow Cam	2438
I09_237	I. nautilei	NODE_671_length_2355_cov_1.472247	lytic	low quality draft	Tow Cam	2355
I09_237	I. nautilei	NODE_694_length_2294_cov_1.879890	lytic	low quality draft	Tow Cam	2294
I09_237	I. nautilei	NODE_698_length_2279_cov_2.308619	lytic	low quality draft	Tow Cam	2279
I09_237	I. nautilei	NODE_705_length_2268_cov_15.257569	lytic	low quality draft	Tow Cam	2268
I09_237	I. nautilei	NODE_718_length_2225_cov_2.451996	lytic	low quality draft	Tow Cam	2225
I09_237	I. nautilei	NODE_835_length_1976_cov_22.936388	lytic	low quality draft	Tow Cam	1976
I09_237	I. nautilei	NODE_881_length_1890_cov_4.298474	lytic	low quality draft	Tow Cam	1890
I09_237	I. nautilei	NODE_911_length_1848_cov_2.049218	lytic	low quality draft	Tow Cam	1848
I09_237	I. nautilei	NODE_913_length_1847_cov_1.260139	lytic	low quality draft	Tow Cam	1847
I09_237	I. nautilei	NODE_953_length_1788_cov_1.460108	lytic	low quality draft	Tow Cam	1788
I09_237	I. nautilei	NODE_964_length_1775_cov_1.120919	lytic	low quality draft	Tow Cam	1775
I09_237	I. nautilei	NODE_1112_length_1618_cov_2.651303	lytic	low quality draft	Tu'i Malila	1618
I09_237	I. nautilei	NODE_1269_length_1501_cov_2.085507	lytic	low quality draft	Tu'i Malila	1501
I09_237	I. nautilei	NODE_1277_length_1494_cov_0.970867	lytic	low quality draft	Tu'i Malila	1494
I09_237	I. nautilei	NODE_1440_length_1405_cov_0.885514	lytic	low quality draft	Tu'i Malila	1405
I09_237	I. nautilei	NODE_1546_length_1362_cov_2.188558	lytic	low quality draft	Tu'i Malila	1362
I09_237	I. nautilei	NODE_1586_length_1348_cov_1.204564	lytic	low quality draft	Tu'i Malila	1348
I09_237	I. nautilei	NODE_1740_length_1291_cov_1.370940	lytic	low quality draft	Tu'i Malila	1291
I09_238	I. nautilei	NODE_329_length_4882_cov_4.513758	lytic	low quality draft	Tow Cam	4882
I09_238	I. nautilei	NODE_347_length_4785_cov_0.836407	lytic	low quality draft	Tow Cam	4785
I09_238	I. nautilei	NODE_373_length_4594_cov_1.505030	lytic	low quality draft	Tow Cam	4594
I09_238	I. nautilei	NODE_399_length_4489_cov_94.908196	lytic	low quality draft	Tow Cam	4489
I09_238	I. nautilei	NODE_413_length_4416_cov_8.758091	lytic	low quality draft	Tow Cam	4416
I09_238	I. nautilei	NODE_489_length_4115_cov_16.181022	lytic	low quality draft	Tow Cam	4115
I09_238	I. nautilei	NODE_510_length_4057_cov_1.212652	lytic	low quality draft	Tow Cam	4057
I09_238	I. nautilei	NODE_590_length_3865_cov_10.885417	lytic	low quality draft	Tow Cam	3865
I09_238	I. nautilei	NODE_677_length_3736_cov_177.231259	lytic	low quality draft	Tow Cam	3736
I09_238	I. nautilei	NODE_798_length_3564_cov_64.247459	lytic	low quality draft	Tow Cam	3564
I09_238	I. nautilei	NODE_836_length_3521_cov_1.501176	lytic	low quality draft	Tow Cam	3521
I09_238	I. nautilei	NODE_838_length_3518_cov_1.647042	lytic	low quality draft	Tow Cam	3518
I09_238	I. nautilei	NODE_850_length_3493_cov_1.392349	lytic	low quality draft	Tow Cam	3493
I09_238	I. nautilei	NODE_854_length_3487_cov_1.270351	lytic	low quality draft	Tow Cam	3487
I09_238	I. nautilei	NODE_857_length_3482_cov_33.338590	lytic	low quality draft	Tow Cam	3482
I09_238	I. nautilei	NODE_923_length_3403_cov_1.339427	lytic	low quality draft	Tow Cam	3403
I09_238	I. nautilei	NODE_1094_length_3252_cov_0.968381	lytic	low quality draft	Tow Cam	3252
I09_238	I. nautilei	NODE_1215_length_3168_cov_0.943223	lytic	low quality draft	Tow Cam	3168
I09_238	I. nautilei	NODE_1300_length_3128_cov_1.377453	lytic	low quality draft	Tow Cam	3128
I09_238	I. nautilei	NODE_1776_length_2923_cov_1.066024	lytic	low quality draft	Tow Cam	2923
I09_238	I. nautilei	NODE_1781_length_2920_cov_2.536620	lytic	low quality draft	Tow Cam	2920
I09_238	I. nautilei	NODE_1794_length_2916_cov_1.043649	lytic	low quality draft	Tow Cam	2916
I09_238	I. nautilei	NODE_1953_length_2866_cov_1.216758	lytic	low quality draft	Tow Cam	2866
I09_238	I. nautilei	NODE_2178_length_2805_cov_0.826379	lytic	low quality draft	Tow Cam	2805
I09_238	I. nautilei	NODE_2484_length_2732_cov_0.839908	lytic	low quality draft	Tow Cam	2732
I09_238	I. nautilei	NODE_2520_length_2725_cov_1.005376	lytic	low quality draft	Tow Cam	2725
I09_238	I. nautilei	NODE_2560_length_2717_cov_0.956086	lytic	low quality draft	Tow Cam	2717
I09_238	I. nautilei	NODE_2712_length_2684_cov_0.902068	lytic	low quality draft	Tow Cam	2684
I09_238	I. nautilei	NODE_2825_length_2657_cov_1.479495	lytic	low quality draft	Tow Cam	2657
I09_238	I. nautilei	NODE_2915_length_2638_cov_2.141836	lytic	low quality draft	Tow Cam	2638
I09_238	I. nautilei	NODE_3053_length_2617_cov_0.977163	lytic	low quality draft	Tow Cam	2617
I09_238	I. nautilei	NODE_3246_length_2584_cov_1.557044	lytic	low quality draft	Tow Cam	2584
I09_238	I. nautilei	NODE_3644_length_2523_cov_1.082015	lytic	low quality draft	Tow Cam	2523
I09_238	I. nautilei	NODE_3682_length_2519_cov_0.969141	lytic	low quality draft	Tow Cam	2519
I09_238	I. nautilei	NODE_3767_length_2507_cov_1.101425	lytic	low quality draft	Tow Cam	2507
I09_238	I. nautilei	NODE_3896_length_2490_cov_1.075137	lytic	low quality draft	Tow Cam	2490
I09_238	I. nautilei	NODE_3936_length_2485_cov_6.670474	lytic	low quality draft	Tow Cam	2485
I09_238	I. nautilei	NODE_4243_length_2443_cov_1.938415	lytic	low quality draft	Tow Cam	2443
I09_238	I. nautilei	NODE_4476_length_2414_cov_2.764937	lytic	low quality draft	Tow Cam	2414
I09_238	I. nautilei	NODE_4992_length_2363_cov_1.355932	lytic	low quality draft	Tow Cam	2363
I09_238	I. nautilei	NODE_5211_length_2339_cov_1.536519	lytic	low quality draft	Tow Cam	2339
I09_238	I. nautilei	NODE_5684_length_2297_cov_0.636029	lytic	low quality draft	Tow Cam	2297
I09_238	I. nautilei	NODE_7023_length_2198_cov_1.168512	lytic	low quality draft	Tow Cam	2198
I09_238	I. nautilei	NODE_7149_length_2189_cov_40.419729	lytic	low quality draft	Tow Cam	2189
I09_238	I. nautilei	NODE_7173_length_2188_cov_1.551040	lytic	low quality draft	Tow Cam	2188
I09_238	I. nautilei	NODE_7221_length_2186_cov_0.900726	lytic	low quality draft	Tow Cam	2186
I09_238	I. nautilei	NODE_7287_length_2182_cov_1.522077	lytic	low quality draft	Tow Cam	2182
I09_238	I. nautilei	NODE_7501_length_2168_cov_0.706888	lytic	low quality draft	Tow Cam	2168
I09_238	I. nautilei	NODE_8171_length_2127_cov_0.902293	lytic	low quality draft	Tow Cam	2127
I09_238	I. nautilei	NODE_8444_length_2112_cov_0.739327	lytic	low quality draft	Tow Cam	2112
I09_238	I. nautilei	NODE_8492_length_2109_cov_1.170523	lytic	low quality draft	Tow Cam	2109
I09_238	I. nautilei	NODE_8593_length_2104_cov_0.930913	lytic	low quality draft	Tow Cam	2104
I09_238	I. nautilei	NODE_9107_length_2074_cov_1.259089	lytic	low quality draft	Tow Cam	2074
I09_238	I. nautilei	NODE_9439_length_2057_cov_1.022727	lytic	low quality draft	Tow Cam	2057
I09_238	I. nautilei	NODE_10738_length_1996_cov_1.036267	lytic	low quality draft	Tow Cam	1996
I09_238	I. nautilei	NODE_10926_length_1989_cov_0.938437	lytic	low quality draft	Tow Cam	1989
I09_238	I. nautilei	NODE_11004_length_1986_cov_1.013405	lytic	low quality draft	Tow Cam	1986
I09_238	I. nautilei	NODE_11231_length_1976_cov_61.940701	lytic	low quality draft	Tow Cam	1976
I09_238	I. nautilei	NODE_12044_length_1945_cov_0.875000	lytic	low quality draft	Tow Cam	1945
I09_238	I. nautilei	NODE_14316_length_1868_cov_0.717802	lytic	low quality draft	Tow Cam	1868
I09_238	I. nautilei	NODE_15728_length_1827_cov_1.235639	lytic	low quality draft	Tow Cam	1827
I09_238	I. nautilei	NODE_17042_length_1791_cov_1.291018	lytic	low quality draft	Tow Cam	1791
I09_238	I. nautilei	NODE_18712_length_1750_cov_2.243708	lytic	low quality draft	Tow Cam	1750
I09_238	I. nautilei	NODE_19988_length_1721_cov_0.809375	lytic	low quality draft	Tow Cam	1721
I09_238	I. nautilei	NODE_21161_length_1695_cov_1.209022	lytic	low quality draft	Tow Cam	1695
I09_238	I. nautilei	NODE_23133_length_1655_cov_1.143416	lytic	low quality draft	Tow Cam	1655
I09_238	I. nautilei	NODE_23238_length_1653_cov_1.261097	lytic	low quality draft	Tow Cam	1653
I09_238	I. nautilei	NODE_23963_length_1640_cov_46.913759	lytic	low quality draft	Tow Cam	1640
I09_238	I. nautilei	NODE_24186_length_1636_cov_1.003960	lytic	low quality draft	Tow Cam	1636
I09_238	I. nautilei	NODE_25375_length_1617_cov_0.549465	lytic	low quality draft	Tow Cam	1617
I09_238	I. nautilei	NODE_27703_length_1579_cov_1.458848	lytic	low quality draft	Tow Cam	1579
I09_238	I. nautilei	NODE_28476_length_1568_cov_1.020733	lytic	low quality draft	Tow Cam	1568
I09_238	I. nautilei	NODE_28957_length_1561_cov_0.828472	lytic	low quality draft	Tow Cam	1561
I09_238	I. nautilei	NODE_29620_length_1551_cov_1.593007	lytic	low quality draft	Tow Cam	1551
I09_238	I. nautilei	NODE_31130_length_1530_cov_0.941093	lytic	low quality draft	Tow Cam	1530
I09_238	I. nautilei	NODE_32124_length_1516_cov_3.019355	lytic	low quality draft	Tow Cam	1516
I09_238	I. nautilei	NODE_37511_length_1451_cov_1.038346	lytic	low quality draft	Tow Cam	1451
I09_238	I. nautilei	NODE_38090_length_1444_cov_0.995465	lytic	low quality draft	Tow Cam	1444
I09_238	I. nautilei	NODE_39332_length_1431_cov_1.381679	lytic	low quality draft	Tow Cam	1431
I09_238	I. nautilei	NODE_39982_length_1424_cov_1.126631	lytic	low quality draft	Tow Cam	1424
I09_238	I. nautilei	NODE_40897_length_1416_cov_0.427027	lytic	low quality draft	Tow Cam	1416
I09_238	I. nautilei	NODE_43586_length_1389_cov_1.309937	lytic	low quality draft	Tow Cam	1389
I09_238	I. nautilei	NODE_44073_length_1385_cov_1.003165	lytic	low quality draft	Tow Cam	1385
I09_238	I. nautilei	NODE_52662_length_1312_cov_1.032746	lytic	low quality draft	Tow Cam	1312
I09_238	I. nautilei	NODE_56109_length_1287_cov_0.959691	lytic	low quality draft	Tow Cam	1287
I09_238	I. nautilei	NODE_57041_length_1280_cov_2.239862	lytic	low quality draft	Tow Cam	1280
I09_238	I. nautilei	NODE_61321_length_1251_cov_1.823009	lytic	low quality draft	Tow Cam	1251
I09_238	I. nautilei	NODE_71370_length_1190_cov_1.087933	lytic	low quality draft	Tow Cam	1190
I09_238	I. nautilei	NODE_81218_length_1139_cov_1.204322	lytic	low quality draft	Tow Cam	1139
I09_238	I. nautilei	NODE_83520_length_1128_cov_1.567031	lytic	low quality draft	Tow Cam	1128
I09_238	I. nautilei	NODE_86146_length_1116_cov_1.057286	lytic	low quality draft	Tow Cam	1116
I09_238	I. nautilei	NODE_87075_length_1112_cov_0.962664	lytic	low quality draft	Tow Cam	1112
I09_238	I. nautilei	NODE_88169_length_1107_cov_1.429006	lytic	low quality draft	Tow Cam	1107
I09_239	I. nautilei	NODE_353_length_4605_cov_5.297948	lysogenic	low quality draft	Tow Cam	4605
I09_239	I. nautilei	NODE_1_length_43005_cov_162.167592	lytic	low quality draft	Tow Cam	43005
I09_239	I. nautilei	NODE_5_length_27111_cov_12.164839	lytic	medium quality draft	Tow Cam	27111
I09_239	I. nautilei	NODE_8_length_22961_cov_11.672898	lytic	low quality draft	Tow Cam	22961
I09_239	I. nautilei	NODE_12_length_20864_cov_56.883190	lytic	medium quality draft	Tow Cam	20864
I09_239	I. nautilei	NODE_68_length_10042_cov_3.057555	lytic	low quality draft	Tow Cam	10042
I09_239	I. nautilei	NODE_74_length_9864_cov_2.886380	lytic	low quality draft	Tow Cam	9864
I09_239	I. nautilei	NODE_75_length_9827_cov_189.072223	lytic	low quality draft	Tow Cam	9827
I09_239	I. nautilei	NODE_101_length_8596_cov_3.032330	lytic	low quality draft	Tow Cam	8596
I09_239	I. nautilei	NODE_209_length_5988_cov_2.370547	lytic	low quality draft	Tow Cam	5988
I09_239	I. nautilei	NODE_213_length_5932_cov_3.158320	lytic	low quality draft	Tow Cam	5932
I09_239	I. nautilei	NODE_223_length_5789_cov_57.729181	lytic	low quality draft	Tow Cam	5789
I09_239	I. nautilei	NODE_246_length_5467_cov_67.796857	lytic	low quality draft	Tow Cam	5467
I09_239	I. nautilei	NODE_338_length_4743_cov_1.918434	lytic	low quality draft	Tow Cam	4743
I09_239	I. nautilei	NODE_387_length_4358_cov_76.047675	lytic	low quality draft	Tow Cam	4358
I09_239	I. nautilei	NODE_388_length_4351_cov_1.656265	lytic	low quality draft	Tow Cam	4351
I09_239	I. nautilei	NODE_462_length_3935_cov_8.047457	lytic	low quality draft	Tow Cam	3935
I09_239	I. nautilei	NODE_484_length_3834_cov_1.382440	lytic	low quality draft	Tow Cam	3834
I09_239	I. nautilei	NODE_501_length_3780_cov_1.679694	lytic	low quality draft	Tow Cam	3780
I09_239	I. nautilei	NODE_517_length_3714_cov_2.102700	lytic	low quality draft	Tow Cam	3714
I09_239	I. nautilei	NODE_535_length_3638_cov_29.242821	lytic	low quality draft	Tow Cam	3638
I09_239	I. nautilei	NODE_581_length_3474_cov_84.405905	lytic	low quality draft	Tow Cam	3474
I09_239	I. nautilei	NODE_659_length_3239_cov_3.196600	lytic	low quality draft	Tow Cam	3239
I09_239	I. nautilei	NODE_680_length_3180_cov_2.528277	lytic	low quality draft	Tow Cam	3180
I09_239	I. nautilei	NODE_698_length_3144_cov_1.520675	lytic	low quality draft	Tow Cam	3144
I09_239	I. nautilei	NODE_709_length_3105_cov_8.406166	lytic	low quality draft	Tow Cam	3105
I09_239	I. nautilei	NODE_749_length_3022_cov_2.336091	lytic	low quality draft	Tow Cam	3022
I09_239	I. nautilei	NODE_892_length_2754_cov_2.835929	lytic	low quality draft	Tow Cam	2754
I09_239	I. nautilei	NODE_980_length_2647_cov_128.939430	lytic	low quality draft	Tow Cam	2647
I09_239	I. nautilei	NODE_1048_length_2570_cov_5.582687	lytic	low quality draft	Tow Cam	2570
I09_239	I. nautilei	NODE_1075_length_2532_cov_63.446703	lytic	low quality draft	Tow Cam	2532
I09_239	I. nautilei	NODE_1295_length_2312_cov_1.765860	lytic	low quality draft	Tow Cam	2312
I09_239	I. nautilei	NODE_1357_length_2268_cov_80.179320	lytic	low quality draft	Tow Cam	2268
I09_239	I. nautilei	NODE_1463_length_2213_cov_329.272945	lytic	low quality draft	Tow Cam	2213
I09_239	I. nautilei	NODE_1716_length_2105_cov_4.238407	lytic	low quality draft	Tow Cam	2105
I09_239	I. nautilei	NODE_1867_length_2053_cov_1.069358	lytic	low quality draft	Tow Cam	2053
I09_239	I. nautilei	NODE_1897_length_2043_cov_4.443288	lytic	low quality draft	Tow Cam	2043
I09_239	I. nautilei	NODE_2173_length_1963_cov_1.073833	lytic	low quality draft	Tow Cam	1963
I09_239	I. nautilei	NODE_2549_length_1871_cov_1.460571	lytic	low quality draft	Tow Cam	1871
I09_239	I. nautilei	NODE_2731_length_1827_cov_5.003517	lytic	low quality draft	Tow Cam	1827
I09_239	I. nautilei	NODE_2883_length_1801_cov_3.773810	lytic	low quality draft	Tow Cam	1801
I09_239	I. nautilei	NODE_3183_length_1757_cov_3.867359	lytic	low quality draft	Tow Cam	1757
I09_239	I. nautilei	NODE_3498_length_1714_cov_2.487759	lytic	low quality draft	Tow Cam	1714
I09_239	I. nautilei	NODE_4079_length_1651_cov_26.875163	lytic	low quality draft	Tow Cam	1651
I09_239	I. nautilei	NODE_4757_length_1586_cov_2.314676	lytic	low quality draft	Tow Cam	1586
I09_239	I. nautilei	NODE_6181_length_1484_cov_1.239178	lytic	low quality draft	Tow Cam	1484
I09_239	I. nautilei	NODE_7734_length_1401_cov_4.556250	lytic	low quality draft	Tow Cam	1401
I09_239	I. nautilei	NODE_10012_length_1320_cov_0.933278	lytic	low quality draft	Tow Cam	1320
I09_239	I. nautilei	NODE_21538_length_1090_cov_2.680083	lytic	low quality draft	Tow Cam	1090
I09_239	I. nautilei	NODE_21868_length_1086_cov_2.794819	lytic	low quality draft	Tow Cam	1086
I09_240	I. nautilei	NODE_21_length_19000_cov_6.875576	lytic	medium quality draft	Tow Cam	19000
I09_240	I. nautilei	NODE_184_length_6810_cov_4.174167	lytic	low quality draft	Tow Cam	6810
I09_240	I. nautilei	NODE_254_length_5546_cov_3.184885	lytic	low quality draft	Tow Cam	5546
I09_240	I. nautilei	NODE_259_length_5465_cov_2.753930	lytic	low quality draft	Tow Cam	5465
I09_240	I. nautilei	NODE_266_length_5383_cov_4.392056	lytic	low quality draft	Tow Cam	5383
I09_240	I. nautilei	NODE_291_length_5156_cov_6.546177	lytic	low quality draft	Tow Cam	5156
I09_240	I. nautilei	NODE_309_length_5013_cov_4.630008	lytic	low quality draft	Tow Cam	5013
I09_240	I. nautilei	NODE_356_length_4535_cov_1.922972	lytic	low quality draft	Tow Cam	4535
I09_240	I. nautilei	NODE_357_length_4529_cov_74.789474	lytic	low quality draft	Tow Cam	4529
I09_240	I. nautilei	NODE_376_length_4323_cov_3.427653	lytic	low quality draft	Tow Cam	4323
I09_240	I. nautilei	NODE_377_length_4307_cov_4.966316	lytic	low quality draft	Tow Cam	4307
I09_240	I. nautilei	NODE_378_length_4306_cov_5.408363	lytic	low quality draft	Tow Cam	4306
I09_240	I. nautilei	NODE_453_length_3711_cov_5.936212	lytic	low quality draft	Tow Cam	3711
I09_240	I. nautilei	NODE_468_length_3551_cov_2.139359	lytic	low quality draft	Tow Cam	3551
I09_240	I. nautilei	NODE_483_length_3474_cov_83.526991	lytic	low quality draft	Tow Cam	3474
I09_240	I. nautilei	NODE_523_length_3244_cov_60.592379	lytic	low quality draft	Tow Cam	3244
I09_240	I. nautilei	NODE_542_length_3185_cov_1.855418	lytic	low quality draft	Tow Cam	3185
I09_240	I. nautilei	NODE_724_length_2684_cov_6.073352	lytic	low quality draft	Tow Cam	2684
I09_240	I. nautilei	NODE_726_length_2683_cov_5.173302	lytic	low quality draft	Tow Cam	2683
I09_240	I. nautilei	NODE_789_length_2562_cov_1.360918	lytic	low quality draft	Tow Cam	2562
I09_240	I. nautilei	NODE_805_length_2538_cov_10.376086	lytic	low quality draft	Tow Cam	2538
I09_240	I. nautilei	NODE_807_length_2527_cov_1.425603	lytic	low quality draft	Tow Cam	2527
I09_240	I. nautilei	NODE_917_length_2376_cov_2.157428	lytic	low quality draft	Tow Cam	2376
I09_240	I. nautilei	NODE_934_length_2350_cov_1.752355	lytic	low quality draft	Tow Cam	2350
I09_240	I. nautilei	NODE_948_length_2322_cov_1.344843	lytic	low quality draft	Tow Cam	2322
I09_240	I. nautilei	NODE_998_length_2277_cov_2.960575	lytic	low quality draft	Tow Cam	2277
I09_240	I. nautilei	NODE_999_length_2275_cov_95.597957	lytic	low quality draft	Tow Cam	2275
I09_240	I. nautilei	NODE_1109_length_2189_cov_61.205029	lytic	low quality draft	Tow Cam	2189
I09_240	I. nautilei	NODE_1452_length_2015_cov_5.434530	lytic	low quality draft	Tow Cam	2015
I09_240	I. nautilei	NODE_1783_length_1894_cov_1.346306	lytic	low quality draft	Tow Cam	1894
I09_240	I. nautilei	NODE_1979_length_1847_cov_2.075319	lytic	low quality draft	Tow Cam	1847
I09_240	I. nautilei	NODE_2060_length_1831_cov_1.703509	lytic	low quality draft	Tow Cam	1831
I09_240	I. nautilei	NODE_2075_length_1827_cov_2.899179	lytic	low quality draft	Tow Cam	1827
I09_240	I. nautilei	NODE_2608_length_1729_cov_1.034826	lytic	low quality draft	Tow Cam	1729
I09_240	I. nautilei	NODE_2776_length_1702_cov_2.018975	lytic	low quality draft	Tow Cam	1702
I09_240	I. nautilei	NODE_3273_length_1640_cov_77.871626	lytic	low quality draft	Tow Cam	1640
I09_240	I. nautilei	NODE_3980_length_1569_cov_2.788674	lytic	low quality draft	Tow Cam	1569
I09_240	I. nautilei	NODE_4369_length_1537_cov_1.565678	lytic	low quality draft	Tow Cam	1537
I09_240	I. nautilei	NODE_5594_length_1453_cov_1.168168	lytic	low quality draft	Tow Cam	1453
I09_240	I. nautilei	NODE_6069_length_1428_cov_1.523336	lytic	low quality draft	Tow Cam	1428
I09_240	I. nautilei	NODE_6597_length_1402_cov_1.421546	lytic	low quality draft	Tow Cam	1402
I09_241	I. nautilei	NODE_69_length_9355_cov_11.132662	lytic	low quality draft	Tu'i Malila	9355
I09_241	I. nautilei	NODE_175_length_5925_cov_2.019642	lytic	low quality draft	Tu'i Malila	5925
I09_241	I. nautilei	NODE_205_length_5393_cov_22.147193	lytic	low quality draft	Tu'i Malila	5393
I09_241	I. nautilei	NODE_270_length_4533_cov_2.470082	lytic	low quality draft	Tu'i Malila	4533
I09_241	I. nautilei	NODE_317_length_4154_cov_0.788743	lytic	low quality draft	Tu'i Malila	4154
I09_241	I. nautilei	NODE_323_length_4117_cov_4.248248	lytic	low quality draft	Tu'i Malila	4117
I09_241	I. nautilei	NODE_327_length_4085_cov_10.830979	lytic	low quality draft	Tu'i Malila	4085
I09_241	I. nautilei	NODE_329_length_4078_cov_1.016932	lytic	low quality draft	Tu'i Malila	4078
I09_241	I. nautilei	NODE_418_length_3438_cov_1.640036	lytic	low quality draft	Tu'i Malila	3438
I09_241	I. nautilei	NODE_546_length_2851_cov_26.753846	lytic	low quality draft	Tu'i Malila	2851
I09_241	I. nautilei	NODE_606_length_2664_cov_41.067243	lytic	low quality draft	Tu'i Malila	2664
I09_241	I. nautilei	NODE_649_length_2592_cov_0.942533	lytic	low quality draft	Tu'i Malila	2592
I09_241	I. nautilei	NODE_1055_length_1896_cov_1.273803	lytic	low quality draft	Tow Cam	1896
I09_241	I. nautilei	NODE_1112_length_1838_cov_28.350612	lytic	low quality draft	Tow Cam	1838
I09_241	I. nautilei	NODE_1145_length_1810_cov_0.886915	lytic	low quality draft	Tu'i Malila	1810
I09_241	I. nautilei	NODE_1208_length_1758_cov_0.986561	lytic	low quality draft	Tu'i Malila	1758
I09_241	I. nautilei	NODE_1445_length_1629_cov_0.989390	lytic	low quality draft	Tu'i Malila	1629
I09_241	I. nautilei	NODE_1932_length_1462_cov_0.598061	lytic	low quality draft	Tu'i Malila	1462
I09_241	I. nautilei	NODE_2022_length_1440_cov_0.847612	lytic	low quality draft	Tu'i Malila	1440
I09_241	I. nautilei	NODE_2692_length_1310_cov_0.578638	lytic	low quality draft	Tu'i Malila	1310
I09_242	I. nautilei	NODE_10_length_19807_cov_2.423093	lytic	low quality draft	Tu'i Malila	19807
I09_242	I. nautilei	NODE_11_length_19180_cov_41.035626	lytic	low quality draft	Tu'i Malila	19180
I09_242	I. nautilei	NODE_16_length_17020_cov_2.655246	lytic	medium quality draft	Tu'i Malila	17020
I09_242	I. nautilei	NODE_46_length_11009_cov_2.837528	lytic	low quality draft	Tu'i Malila	11009
I09_242	I. nautilei	NODE_95_length_8028_cov_3.132794	lytic	low quality draft	Tow Cam	8028
I09_242	I. nautilei	NODE_206_length_5459_cov_20.887224	lytic	low quality draft	Tu'i Malila	5459
I09_242	I. nautilei	NODE_245_length_4900_cov_25.426449	lytic	low quality draft	Tu'i Malila	4900
I09_242	I. nautilei	NODE_246_length_4895_cov_1.505237	lytic	low quality draft	Tu'i Malila	4895
I09_242	I. nautilei	NODE_281_length_4562_cov_2.133979	lytic	low quality draft	Tu'i Malila	4562
I09_242	I. nautilei	NODE_298_length_4395_cov_1.248245	lytic	low quality draft	Tu'i Malila	4395
I09_242	I. nautilei	NODE_309_length_4312_cov_1.354808	lytic	low quality draft	Tu'i Malila	4312
I09_242	I. nautilei	NODE_330_length_4144_cov_8.184937	lytic	low quality draft	Tu'i Malila	4144
I09_242	I. nautilei	NODE_333_length_4102_cov_1.425521	lytic	low quality draft	Tu'i Malila	4102
I09_242	I. nautilei	NODE_381_length_3798_cov_3.760946	lytic	low quality draft	Tu'i Malila	3798
I09_242	I. nautilei	NODE_394_length_3726_cov_1.492649	lytic	low quality draft	Tu'i Malila	3726
I09_242	I. nautilei	NODE_423_length_3577_cov_1.712095	lytic	low quality draft	Tu'i Malila	3577
I09_242	I. nautilei	NODE_429_length_3563_cov_1.649622	lytic	low quality draft	Tu'i Malila	3563
I09_242	I. nautilei	NODE_444_length_3478_cov_2.111111	lytic	low quality draft	Tu'i Malila	3478
I09_242	I. nautilei	NODE_451_length_3471_cov_14.573134	lytic	low quality draft	Tu'i Malila	3471
I09_242	I. nautilei	NODE_457_length_3450_cov_1.775909	lytic	low quality draft	Tu'i Malila	3450
I09_242	I. nautilei	NODE_466_length_3420_cov_2.556835	lytic	low quality draft	Tow Cam	3420
I09_242	I. nautilei	NODE_485_length_3336_cov_1.696112	lytic	low quality draft	Tow Cam	3336
I09_242	I. nautilei	NODE_490_length_3311_cov_4.880878	lytic	low quality draft	Tow Cam	3311
I09_242	I. nautilei	NODE_496_length_3289_cov_0.972222	lytic	low quality draft	Tow Cam	3289
I09_242	I. nautilei	NODE_555_length_3047_cov_14.327409	lytic	low quality draft	Tow Cam	3047
I09_242	I. nautilei	NODE_598_length_2924_cov_6.516233	lytic	low quality draft	Tow Cam	2924
I09_242	I. nautilei	NODE_719_length_2627_cov_1.936552	lytic	low quality draft	Tow Cam	2627
I09_242	I. nautilei	NODE_723_length_2615_cov_28.462711	lytic	low quality draft	Tow Cam	2615
I09_242	I. nautilei	NODE_751_length_2556_cov_1.202053	lytic	low quality draft	Tow Cam	2556
I09_242	I. nautilei	NODE_773_length_2508_cov_1.832426	lytic	low quality draft	Tow Cam	2508
I09_242	I. nautilei	NODE_789_length_2477_cov_1.781834	lytic	low quality draft	Tow Cam	2477
I09_242	I. nautilei	NODE_860_length_2362_cov_1.534583	lytic	low quality draft	Tow Cam	2362
I09_242	I. nautilei	NODE_927_length_2277_cov_4.577922	lytic	low quality draft	Tow Cam	2277
I09_242	I. nautilei	NODE_1174_length_2017_cov_1.957278	lytic	low quality draft	Tu'i Malila	2017
I09_242	I. nautilei	NODE_1427_length_1857_cov_1.736751	lytic	low quality draft	Tu'i Malila	1857
I09_242	I. nautilei	NODE_1567_length_1785_cov_0.548678	lytic	low quality draft	Tu'i Malila	1785
I09_242	I. nautilei	NODE_1769_length_1705_cov_0.854798	lytic	low quality draft	Tu'i Malila	1705
I09_242	I. nautilei	NODE_1839_length_1676_cov_0.610932	lytic	low quality draft	Tu'i Malila	1676
I09_242	I. nautilei	NODE_4513_length_1262_cov_0.649430	lytic	low quality draft	Tu'i Malila	1262
I09_242	I. nautilei	NODE_6410_length_1155_cov_0.517408	lytic	low quality draft	Tow Cam	1155
I09_61	I. nautilei	NODE_100_length_9101_cov_2.240757	lytic	low quality draft	Tow Cam	9101
I09_61	I. nautilei	NODE_191_length_6152_cov_2.183386	lytic	complete circular	Tow Cam	6152
I09_61	I. nautilei	NODE_191_length_6152_cov_2.183386	lytic	low quality draft	Tow Cam	6152
I09_61	I. nautilei	NODE_397_length_3510_cov_58.289171	lytic	low quality draft	Tow Cam	3510
I09_61	I. nautilei	NODE_398_length_3510_cov_1.622898	lytic	low quality draft	Tow Cam	3510
I09_61	I. nautilei	NODE_403_length_3456_cov_2.592204	lytic	low quality draft	Tow Cam	3456
I09_61	I. nautilei	NODE_415_length_3376_cov_5.482028	lytic	low quality draft	Tow Cam	3376
I09_61	I. nautilei	NODE_437_length_3243_cov_19.938181	lytic	low quality draft	Tow Cam	3243
I09_61	I. nautilei	NODE_447_length_3160_cov_2.614676	lytic	low quality draft	Tow Cam	3160
I09_61	I. nautilei	NODE_485_length_2924_cov_25.356047	lytic	low quality draft	Tow Cam	2924
I09_61	I. nautilei	NODE_489_length_2911_cov_133.901792	lytic	low quality draft	Tow Cam	2911
I09_61	I. nautilei	NODE_518_length_2739_cov_1.062643	lytic	low quality draft	Tow Cam	2739
I09_61	I. nautilei	NODE_603_length_2461_cov_0.666239	lytic	low quality draft	Tow Cam	2461
I09_61	I. nautilei	NODE_612_length_2432_cov_7.374297	lytic	low quality draft	Tow Cam	2432
I09_61	I. nautilei	NODE_618_length_2415_cov_1.671316	lytic	low quality draft	Tow Cam	2415
I09_61	I. nautilei	NODE_679_length_2206_cov_7.859952	lytic	low quality draft	Tow Cam	2206
I09_61	I. nautilei	NODE_713_length_2120_cov_20.728364	lytic	low quality draft	Tow Cam	2120
I09_61	I. nautilei	NODE_923_length_1763_cov_24.053593	lytic	low quality draft	Tow Cam	1763
I09_61	I. nautilei	NODE_929_length_1758_cov_0.433720	lytic	low quality draft	Tow Cam	1758
I09_61	I. nautilei	NODE_941_length_1747_cov_0.860394	lytic	low quality draft	Tow Cam	1747
I09_61	I. nautilei	NODE_963_length_1711_cov_0.258491	lytic	low quality draft	Tow Cam	1711
I09_61	I. nautilei	NODE_1036_length_1635_cov_1.265522	lytic	low quality draft	Tow Cam	1635
I09_61	I. nautilei	NODE_1128_length_1539_cov_0.754584	lytic	low quality draft	Tow Cam	1539
I09_61	I. nautilei	NODE_1183_length_1491_cov_0.912409	lytic	low quality draft	Tow Cam	1491
I09_62	I. nautilei	NODE_46_length_13097_cov_11.959926	lytic	low quality draft	Tow Cam	13097
I09_62	I. nautilei	NODE_188_length_6386_cov_20.435275	lytic	low quality draft	Tow Cam	6386
I09_62	I. nautilei	NODE_242_length_5163_cov_55.928996	lytic	low quality draft	Tow Cam	5163
I09_62	I. nautilei	NODE_249_length_5112_cov_245.269285	lytic	low quality draft	Tow Cam	5112
I09_62	I. nautilei	NODE_412_length_3247_cov_32.167946	lytic	low quality draft	Tow Cam	3247
I09_62	I. nautilei	NODE_469_length_2924_cov_38.315376	lytic	low quality draft	Tow Cam	2924
I09_62	I. nautilei	NODE_484_length_2810_cov_18.780216	lytic	low quality draft	Tow Cam	2810
I09_62	I. nautilei	NODE_509_length_2735_cov_1.329380	lytic	low quality draft	Tow Cam	2735
I09_62	I. nautilei	NODE_555_length_2585_cov_10.919643	lytic	low quality draft	Tow Cam	2585
I09_62	I. nautilei	NODE_575_length_2497_cov_1.486111	lytic	low quality draft	Tow Cam	2497
I09_62	I. nautilei	NODE_608_length_2405_cov_1.072680	lytic	low quality draft	Tow Cam	2405
I09_62	I. nautilei	NODE_633_length_2347_cov_31.810422	lytic	low quality draft	Tow Cam	2347
I09_62	I. nautilei	NODE_1036_length_1843_cov_1.746225	lytic	low quality draft	Tow Cam	1843
I09_62	I. nautilei	NODE_1151_length_1763_cov_32.367235	lytic	low quality draft	Tow Cam	1763
I09_62	I. nautilei	NODE_1238_length_1718_cov_39.087664	lytic	low quality draft	Tow Cam	1718
I09_62	I. nautilei	NODE_1645_length_1574_cov_1.562285	lytic	low quality draft	Tow Cam	1574
I09_63	I. nautilei	NODE_142_length_7551_cov_3.092463	lytic	low quality draft	Tow Cam	7551
I09_63	I. nautilei	NODE_176_length_6821_cov_3.727463	lytic	low quality draft	Tow Cam	6821
I09_63	I. nautilei	NODE_243_length_5563_cov_2.215913	lytic	low quality draft	Tow Cam	5563
I09_63	I. nautilei	NODE_262_length_5296_cov_5.406763	lytic	low quality draft	Tow Cam	5296
I09_63	I. nautilei	NODE_416_length_3974_cov_3.307812	lytic	low quality draft	Abe	3974
I09_63	I. nautilei	NODE_480_length_3697_cov_1.753356	lytic	low quality draft	Abe	3697
I09_63	I. nautilei	NODE_546_length_3504_cov_22.458764	lytic	low quality draft	Abe	3504
I09_63	I. nautilei	NODE_683_length_3250_cov_79.870566	lytic	low quality draft	Abe	3250
I09_63	I. nautilei	NODE_753_length_3155_cov_1.046803	lytic	low quality draft	Abe	3155
I09_63	I. nautilei	NODE_966_length_2949_cov_4.994696	lytic	low quality draft	Abe	2949
I09_63	I. nautilei	NODE_985_length_2934_cov_39.773196	lytic	low quality draft	Abe	2934
I09_63	I. nautilei	NODE_998_length_2924_cov_101.679272	lytic	low quality draft	Abe	2924
I09_63	I. nautilei	NODE_1058_length_2881_cov_9.678261	lytic	low quality draft	Tow Cam	2881
I09_63	I. nautilei	NODE_1210_length_2783_cov_0.945530	lytic	low quality draft	Tow Cam	2783
I09_63	I. nautilei	NODE_1869_length_2526_cov_2.426195	lytic	low quality draft	Tow Cam	2526
I09_63	I. nautilei	NODE_2067_length_2475_cov_1.834325	lytic	low quality draft	Tow Cam	2475
I09_63	I. nautilei	NODE_2260_length_2430_cov_1.256821	lytic	low quality draft	Tow Cam	2430
I09_63	I. nautilei	NODE_2273_length_2427_cov_1.277971	lytic	low quality draft	Tow Cam	2427
I09_63	I. nautilei	NODE_2336_length_2412_cov_1.217809	lytic	low quality draft	Tow Cam	2412
I09_63	I. nautilei	NODE_2633_length_2347_cov_96.063792	lytic	low quality draft	Tow Cam	2347
I09_63	I. nautilei	NODE_2645_length_2346_cov_1.100674	lytic	low quality draft	Tow Cam	2346
I09_63	I. nautilei	NODE_2703_length_2335_cov_2.586269	lytic	low quality draft	Abe	2335
I09_63	I. nautilei	NODE_2866_length_2306_cov_2.184439	lytic	low quality draft	Abe	2306
I09_63	I. nautilei	NODE_3450_length_2216_cov_26.237709	lytic	low quality draft	Abe	2216
I09_63	I. nautilei	NODE_3479_length_2211_cov_2.646411	lytic	low quality draft	Abe	2211
I09_63	I. nautilei	NODE_4072_length_2141_cov_1.633168	lytic	low quality draft	Abe	2141
I09_63	I. nautilei	NODE_4604_length_2091_cov_1.425888	lytic	low quality draft	Abe	2091
I09_63	I. nautilei	NODE_4772_length_2077_cov_0.844581	lytic	low quality draft	Abe	2077
I09_63	I. nautilei	NODE_4973_length_2059_cov_1.249742	lytic	low quality draft	Abe	2059
I09_63	I. nautilei	NODE_5219_length_2037_cov_0.828288	lytic	low quality draft	Abe	2037
I09_63	I. nautilei	NODE_5966_length_1977_cov_1.600216	lytic	low quality draft	Abe	1977
I09_63	I. nautilei	NODE_6249_length_1958_cov_1.583560	lytic	low quality draft	Abe	1958
I09_63	I. nautilei	NODE_6362_length_1949_cov_1.429431	lytic	low quality draft	Abe	1949
I09_63	I. nautilei	NODE_6589_length_1935_cov_0.984564	lytic	low quality draft	Abe	1935
I09_63	I. nautilei	NODE_6962_length_1910_cov_1.339296	lytic	low quality draft	Abe	1910
I09_63	I. nautilei	NODE_7390_length_1885_cov_3.557823	lytic	low quality draft	Abe	1885
I09_63	I. nautilei	NODE_7451_length_1881_cov_1.597727	lytic	low quality draft	Abe	1881
I09_63	I. nautilei	NODE_8317_length_1838_cov_93.723355	lytic	low quality draft	Abe	1838
I09_63	I. nautilei	NODE_8773_length_1817_cov_4.059552	lytic	low quality draft	Abe	1817
I09_63	I. nautilei	NODE_8842_length_1814_cov_1.240402	lytic	low quality draft	Abe	1814
I09_63	I. nautilei	NODE_9864_length_1771_cov_1.086061	lytic	low quality draft	Abe	1771
I09_63	I. nautilei	NODE_10038_length_1763_cov_92.368453	lytic	low quality draft	Tow Cam	1763
I09_63	I. nautilei	NODE_10185_length_1758_cov_7.209530	lytic	low quality draft	Tow Cam	1758
I09_63	I. nautilei	NODE_10804_length_1736_cov_1.033437	lytic	low quality draft	Tow Cam	1736
I09_63	I. nautilei	NODE_11145_length_1724_cov_2.849033	lytic	low quality draft	Tow Cam	1724
I09_63	I. nautilei	NODE_11195_length_1723_cov_0.936954	lytic	low quality draft	Tow Cam	1723
I09_63	I. nautilei	NODE_11647_length_1707_cov_1.364439	lytic	low quality draft	Tow Cam	1707
I09_63	I. nautilei	NODE_14666_length_1615_cov_1.833333	lytic	low quality draft	Tow Cam	1615
I09_63	I. nautilei	NODE_19924_length_1500_cov_1.018129	lytic	low quality draft	Tow Cam	1500
I09_63	I. nautilei	NODE_26397_length_1399_cov_0.905321	lytic	low quality draft	Tow Cam	1399
I09_63	I. nautilei	NODE_26832_length_1393_cov_1.939465	lytic	low quality draft	Tow Cam	1393
I09_63	I. nautilei	NODE_39701_length_1254_cov_1.135922	lytic	low quality draft	Abe	1254
I09_63	I. nautilei	NODE_65467_length_1083_cov_1.079002	lytic	low quality draft	Abe	1083
I09_63	I. nautilei	NODE_66130_length_1080_cov_0.806048	lytic	low quality draft	Abe	1080
I09_64	I. nautilei	NODE_103_length_8923_cov_2.566349	lytic	low quality draft	Abe	8923
I09_64	I. nautilei	NODE_218_length_5893_cov_9.011781	lytic	low quality draft	Abe	5893
I09_64	I. nautilei	NODE_323_length_4489_cov_87.013965	lytic	low quality draft	Abe	4489
I09_64	I. nautilei	NODE_368_length_4036_cov_29.003321	lytic	low quality draft	Abe	4036
I09_64	I. nautilei	NODE_414_length_3563_cov_1.185648	lytic	low quality draft	Abe	3563
I09_64	I. nautilei	NODE_453_length_3308_cov_8.745529	lytic	low quality draft	Abe	3308
I09_64	I. nautilei	NODE_526_length_2924_cov_30.369604	lytic	low quality draft	Abe	2924
I09_64	I. nautilei	NODE_619_length_2484_cov_93.095641	lytic	low quality draft	Abe	2484
I09_64	I. nautilei	NODE_683_length_2268_cov_28.613880	lytic	low quality draft	Abe	2268
I09_64	I. nautilei	NODE_701_length_2212_cov_12.550933	lytic	low quality draft	Abe	2212
I09_64	I. nautilei	NODE_994_length_1709_cov_0.517632	lytic	low quality draft	Abe	1709
I09_64	I. nautilei	NODE_1083_length_1636_cov_31.340594	lytic	low quality draft	Abe	1636
I09_64	I. nautilei	NODE_1092_length_1628_cov_0.717983	lytic	low quality draft	Abe	1628
I09_64	I. nautilei	NODE_1469_length_1395_cov_0.504710	lytic	low quality draft	Abe	1395
I09_65	I. nautilei	NODE_213_length_3160_cov_24.785785	lytic	low quality draft	Abe	3160
I09_65	I. nautilei	NODE_394_length_2304_cov_23.805772	lytic	low quality draft	Abe	2304
I09_66	I. nautilei	NODE_306_length_4489_cov_94.223901	lytic	low quality draft	Abe	4489
I09_66	I. nautilei	NODE_358_length_3863_cov_2.661678	lytic	low quality draft	Abe	3863
I09_66	I. nautilei	NODE_504_length_2924_cov_34.386372	lytic	low quality draft	Abe	2924
I09_66	I. nautilei	NODE_530_length_2821_cov_21.345926	lytic	low quality draft	Abe	2821
I09_66	I. nautilei	NODE_638_length_2413_cov_1.805846	lytic	low quality draft	Abe	2413
I09_66	I. nautilei	NODE_731_length_2184_cov_32.033931	lytic	low quality draft	Abe	2184
I09_66	I. nautilei	NODE_740_length_2162_cov_9.391965	lytic	low quality draft	Abe	2162
I09_66	I. nautilei	NODE_775_length_2093_cov_1.762170	lytic	low quality draft	Abe	2093
I09_66	I. nautilei	NODE_816_length_1994_cov_7.221570	lytic	low quality draft	Abe	1994
I09_66	I. nautilei	NODE_917_length_1838_cov_37.576005	lytic	low quality draft	Abe	1838
I09_66	I. nautilei	NODE_926_length_1823_cov_8.374853	lytic	low quality draft	Abe	1823
I09_66	I. nautilei	NODE_991_length_1763_cov_35.695493	lytic	low quality draft	Abe	1763
I09_66	I. nautilei	NODE_1172_length_1601_cov_0.590541	lytic	low quality draft	Abe	1601
I09_66	I. nautilei	NODE_2344_length_1172_cov_0.825880	lytic	low quality draft	Abe	1172
I09_67	I. nautilei	NODE_33_length_14482_cov_17.052016	lytic	low quality draft	Tow Cam	14482
I09_67	I. nautilei	NODE_36_length_13129_cov_3.083256	lytic	low quality draft	Tow Cam	13129
I09_67	I. nautilei	NODE_308_length_4019_cov_13.519754	lytic	low quality draft	Abe	4019
I09_67	I. nautilei	NODE_368_length_3393_cov_11.541870	lytic	low quality draft	Tow Cam	3393
I09_67	I. nautilei	NODE_527_length_2564_cov_3.154728	lytic	low quality draft	Tow Cam	2564
I09_67	I. nautilei	NODE_599_length_2268_cov_10.098277	lytic	low quality draft	Tow Cam	2268
I09_67	I. nautilei	NODE_616_length_2196_cov_0.481928	lytic	low quality draft	Tow Cam	2196
I09_67	I. nautilei	NODE_680_length_2016_cov_10.298681	lytic	low quality draft	Tow Cam	2016
I09_67	I. nautilei	NODE_695_length_1986_cov_8.568365	lytic	low quality draft	Tow Cam	1986
I09_67	I. nautilei	NODE_857_length_1680_cov_0.329057	lytic	low quality draft	Tow Cam	1680
I09_67	I. nautilei	NODE_880_length_1652_cov_0.873939	lytic	low quality draft	Tow Cam	1652
I09_67	I. nautilei	NODE_1061_length_1436_cov_0.530038	lytic	low quality draft	Abe	1436
I09_67	I. nautilei	NODE_1178_length_1354_cov_0.416058	lytic	low quality draft	Abe	1354
I09_68	I. nautilei	NODE_112_length_8482_cov_1.246382	lytic	low quality draft	Tow Cam	8482
I09_68	I. nautilei	NODE_239_length_5180_cov_4.046847	lytic	complete circular	Tow Cam	5180
I09_68	I. nautilei	NODE_239_length_5180_cov_4.046847	lytic	low quality draft	Tow Cam	5180
I09_68	I. nautilei	NODE_266_length_4895_cov_1.567449	lytic	low quality draft	Tow Cam	4895
I09_68	I. nautilei	NODE_289_length_4581_cov_9.899776	lytic	low quality draft	Tow Cam	4581
I09_68	I. nautilei	NODE_338_length_3958_cov_1.217097	lytic	low quality draft	Tow Cam	3958
I09_68	I. nautilei	NODE_341_length_3945_cov_2.443515	lytic	low quality draft	Tow Cam	3945
I09_68	I. nautilei	NODE_418_length_3245_cov_20.062420	lytic	low quality draft	Tow Cam	3245
I09_68	I. nautilei	NODE_458_length_2978_cov_1.809590	lytic	low quality draft	Tow Cam	2978
I09_68	I. nautilei	NODE_472_length_2908_cov_21.961966	lytic	low quality draft	Tow Cam	2908
I09_68	I. nautilei	NODE_488_length_2812_cov_1.698625	lytic	low quality draft	Tow Cam	2812
I09_68	I. nautilei	NODE_505_length_2748_cov_4.743434	lytic	low quality draft	Tow Cam	2748
I09_68	I. nautilei	NODE_532_length_2637_cov_3.068760	lytic	low quality draft	Tow Cam	2637
I09_68	I. nautilei	NODE_541_length_2602_cov_20.063684	lytic	low quality draft	Tow Cam	2602
I09_68	I. nautilei	NODE_577_length_2471_cov_0.922128	lytic	low quality draft	Tow Cam	2471
I09_68	I. nautilei	NODE_615_length_2306_cov_67.610526	lytic	low quality draft	Tow Cam	2306
I09_68	I. nautilei	NODE_722_length_1982_cov_22.508866	lytic	low quality draft	Tow Cam	1982
I09_68	I. nautilei	NODE_774_length_1846_cov_0.535072	lytic	low quality draft	Tow Cam	1846
I09_68	I. nautilei	NODE_808_length_1785_cov_7.623197	lytic	low quality draft	Tow Cam	1785
I09_68	I. nautilei	NODE_817_length_1763_cov_20.655907	lytic	low quality draft	Tow Cam	1763
I09_68	I. nautilei	NODE_1176_length_1341_cov_0.679508	lytic	low quality draft	Tow Cam	1341
I09_69	I. nautilei	NODE_184_length_6246_cov_9.976490	lytic	low quality draft	Tow Cam	6246
I09_69	I. nautilei	NODE_407_length_3134_cov_14.650514	lytic	low quality draft	Tow Cam	3134
I09_69	I. nautilei	NODE_479_length_2783_cov_13.632983	lytic	low quality draft	Tow Cam	2783
I09_69	I. nautilei	NODE_522_length_2580_cov_0.812525	lytic	low quality draft	Tow Cam	2580
I09_69	I. nautilei	NODE_585_length_2270_cov_12.644951	lytic	low quality draft	Tow Cam	2270
I09_69	I. nautilei	NODE_606_length_2186_cov_7.733656	lytic	low quality draft	Tow Cam	2186
I09_69	I. nautilei	NODE_607_length_2181_cov_0.295146	lytic	low quality draft	Tow Cam	2181
I09_69	I. nautilei	NODE_664_length_2002_cov_0.802764	lytic	low quality draft	Tow Cam	2002
I09_69	I. nautilei	NODE_676_length_1962_cov_14.927757	lytic	low quality draft	Tow Cam	1962
I09_70	I. nautilei	NODE_202_length_6128_cov_14.666223	lytic	low quality draft	Tow Cam	6128
I09_70	I. nautilei	NODE_289_length_4872_cov_11.182909	lytic	low quality draft	Tow Cam	4872
I09_70	I. nautilei	NODE_327_length_4494_cov_112.493483	lytic	low quality draft	Tow Cam	4494
I09_70	I. nautilei	NODE_349_length_4279_cov_2.891294	lytic	low quality draft	Tow Cam	4279
I09_70	I. nautilei	NODE_414_length_3800_cov_2.888828	lytic	low quality draft	Tow Cam	3800
I09_70	I. nautilei	NODE_441_length_3554_cov_2.376056	lytic	low quality draft	Tow Cam	3554
I09_70	I. nautilei	NODE_502_length_3231_cov_1.937942	lytic	low quality draft	Tow Cam	3231
I09_70	I. nautilei	NODE_597_length_2927_cov_1.583036	lytic	low quality draft	Tow Cam	2927
I09_70	I. nautilei	NODE_598_length_2924_cov_50.709597	lytic	low quality draft	Tow Cam	2924
I09_70	I. nautilei	NODE_675_length_2706_cov_2.180271	lytic	low quality draft	Tow Cam	2706
I09_70	I. nautilei	NODE_695_length_2664_cov_3.099096	lytic	low quality draft	Tow Cam	2664
I09_70	I. nautilei	NODE_696_length_2662_cov_2.741834	lytic	low quality draft	Tow Cam	2662
I09_70	I. nautilei	NODE_723_length_2617_cov_9.671474	lytic	low quality draft	Tow Cam	2617
I09_70	I. nautilei	NODE_787_length_2502_cov_0.959261	lytic	low quality draft	Tow Cam	2502
I09_70	I. nautilei	NODE_997_length_2218_cov_14.880305	lytic	low quality draft	Tow Cam	2218
I09_70	I. nautilei	NODE_1043_length_2178_cov_1.217793	lytic	low quality draft	Tow Cam	2178
I09_70	I. nautilei	NODE_1256_length_2025_cov_47.151786	lytic	low quality draft	Tow Cam	2025
I09_70	I. nautilei	NODE_1258_length_2025_cov_0.550945	lytic	low quality draft	Tow Cam	2025
I09_70	I. nautilei	NODE_1354_length_1958_cov_1.653239	lytic	low quality draft	Tow Cam	1958
I09_70	I. nautilei	NODE_1414_length_1931_cov_1.656906	lytic	low quality draft	Tow Cam	1931
I09_70	I. nautilei	NODE_1432_length_1922_cov_2.044420	lytic	low quality draft	Tow Cam	1922
I09_70	I. nautilei	NODE_1515_length_1874_cov_0.822590	lytic	low quality draft	Tow Cam	1874
I09_70	I. nautilei	NODE_1586_length_1838_cov_49.139196	lytic	low quality draft	Tow Cam	1838
I09_70	I. nautilei	NODE_1700_length_1789_cov_1.221223	lytic	low quality draft	Tow Cam	1789
I09_70	I. nautilei	NODE_1737_length_1773_cov_1.648910	lytic	low quality draft	Tow Cam	1773
I09_70	I. nautilei	NODE_1761_length_1763_cov_42.020097	lytic	low quality draft	Tow Cam	1763
I09_70	I. nautilei	NODE_2371_length_1590_cov_1.654187	lytic	low quality draft	Tow Cam	1590
I09_70	I. nautilei	NODE_2776_length_1514_cov_1.363245	lytic	low quality draft	Tow Cam	1514
I09_70	I. nautilei	NODE_3058_length_1478_cov_2.478261	lytic	low quality draft	Tow Cam	1478
I16_1000	I. nautilei	NODE_216_length_5479_cov_8.432064	lytic	low quality draft	Tow Cam	5479
I16_1000	I. nautilei	NODE_226_length_5331_cov_2.142610	lytic	complete circular	Tow Cam	5331
I16_1000	I. nautilei	NODE_226_length_5331_cov_2.142610	lytic	low quality draft	Tow Cam	5331
I16_1000	I. nautilei	NODE_349_length_3688_cov_7.210541	lytic	low quality draft	Tow Cam	3688
I16_1000	I. nautilei	NODE_415_length_3113_cov_1.829211	lytic	low quality draft	Tow Cam	3113
I16_1000	I. nautilei	NODE_454_length_2828_cov_3.979313	lytic	low quality draft	Tow Cam	2828
I16_1000	I. nautilei	NODE_509_length_2505_cov_12.635906	lytic	low quality draft	Tow Cam	2505
I16_1000	I. nautilei	NODE_558_length_2264_cov_10.771349	lytic	low quality draft	Tow Cam	2264
I16_1000	I. nautilei	NODE_564_length_2240_cov_3.310052	lytic	low quality draft	Tow Cam	2240
I16_1000	I. nautilei	NODE_770_length_1575_cov_4.474553	lytic	low quality draft	Tow Cam	1575
I16_1002	I. nautilei	NODE_154_length_7441_cov_34.354372	lytic	low quality draft	Tow Cam	7441
I16_1002	I. nautilei	NODE_156_length_7304_cov_2.112627	lytic	low quality draft	Tow Cam	7304
I16_1002	I. nautilei	NODE_280_length_4739_cov_1.196189	lytic	low quality draft	Tow Cam	4739
I16_1002	I. nautilei	NODE_365_length_3795_cov_14.940392	lytic	low quality draft	Tow Cam	3795
I16_1002	I. nautilei	NODE_435_length_3170_cov_11.715644	lytic	low quality draft	Abe	3170
I16_1002	I. nautilei	NODE_484_length_2868_cov_135.833637	lytic	low quality draft	Abe	2868
I16_1002	I. nautilei	NODE_650_length_2307_cov_76.606587	lytic	low quality draft	Abe	2307
I16_1002	I. nautilei	NODE_667_length_2265_cov_26.630597	lytic	low quality draft	Abe	2265
I16_1002	I. nautilei	NODE_701_length_2148_cov_1.988160	lytic	low quality draft	Abe	2148
I16_1002	I. nautilei	NODE_1786_length_1064_cov_6.644751	lytic	low quality draft	Tow Cam	1064
I16_1004	I. nautilei	NODE_117_length_8687_cov_43.336096	lytic	low quality draft	Abe	8687
I16_1004	I. nautilei	NODE_239_length_5411_cov_1.839130	lytic	low quality draft	Abe	5411
I16_1004	I. nautilei	NODE_297_length_4492_cov_4.128346	lytic	low quality draft	Abe	4492
I16_1004	I. nautilei	NODE_359_length_3775_cov_14.598522	lytic	low quality draft	Abe	3775
I16_1004	I. nautilei	NODE_380_length_3499_cov_15.827709	lytic	low quality draft	Abe	3499
I16_1004	I. nautilei	NODE_402_length_3245_cov_31.129321	lytic	low quality draft	Abe	3245
I16_1004	I. nautilei	NODE_455_length_2868_cov_137.076447	lytic	low quality draft	Abe	2868
I16_1004	I. nautilei	NODE_570_length_2307_cov_85.114364	lytic	low quality draft	Abe	2307
I16_1004	I. nautilei	NODE_863_length_1459_cov_33.647235	lytic	low quality draft	Abe	1459
I16_1006	I. nautilei	NODE_90_length_10300_cov_130.751351	lytic	low quality draft	Abe	10300
I16_1006	I. nautilei	NODE_318_length_4235_cov_98.927078	lytic	low quality draft	Abe	4235
I16_1006	I. nautilei	NODE_404_length_3334_cov_3.904139	lytic	low quality draft	Abe	3334
I16_1006	I. nautilei	NODE_415_length_3245_cov_143.495839	lytic	low quality draft	Abe	3245
I16_1006	I. nautilei	NODE_549_length_2530_cov_1.494396	lytic	low quality draft	Abe	2530
I16_1006	I. nautilei	NODE_609_length_2264_cov_159.731218	lytic	low quality draft	Abe	2264
I16_1006	I. nautilei	NODE_677_length_1972_cov_41.384117	lytic	low quality draft	Abe	1972
I16_1008	I. nautilei	NODE_51_length_12718_cov_47.975947	lytic	low quality draft	Abe	12718
I16_1008	I. nautilei	NODE_176_length_6803_cov_27.836726	lytic	low quality draft	Abe	6803
I16_1008	I. nautilei	NODE_262_length_5056_cov_19.394124	lytic	low quality draft	Abe	5056
I16_1008	I. nautilei	NODE_327_length_4158_cov_2.920486	lytic	low quality draft	Abe	4158
I16_1008	I. nautilei	NODE_344_length_3968_cov_2.023915	lytic	low quality draft	Abe	3968
I16_1008	I. nautilei	NODE_407_length_3245_cov_25.435019	lytic	low quality draft	Abe	3245
I16_1008	I. nautilei	NODE_455_length_2981_cov_37.168182	lytic	low quality draft	Abe	2981
I16_1008	I. nautilei	NODE_462_length_2917_cov_13.812232	lytic	low quality draft	Abe	2917
I16_1008	I. nautilei	NODE_469_length_2868_cov_122.374954	lytic	low quality draft	Abe	2868
I16_1008	I. nautilei	NODE_594_length_2265_cov_29.012593	lytic	low quality draft	Abe	2265
I16_1008	I. nautilei	NODE_626_length_2138_cov_24.965791	lytic	low quality draft	Abe	2138
I16_1008	I. nautilei	NODE_730_length_1806_cov_0.541246	lytic	low quality draft	Abe	1806
I16_1010	I. nautilei	NODE_121_length_8660_cov_2.667408	lytic	low quality draft	Abe	8660
I16_1010	I. nautilei	NODE_158_length_7223_cov_2.177978	lytic	low quality draft	Abe	7223
I16_1010	I. nautilei	NODE_232_length_5836_cov_2.581277	lytic	low quality draft	Abe	5836
I16_1010	I. nautilei	NODE_238_length_5670_cov_22.966300	lytic	low quality draft	Abe	5670
I16_1010	I. nautilei	NODE_374_length_3686_cov_1.933240	lytic	low quality draft	Abe	3686
I16_1010	I. nautilei	NODE_382_length_3654_cov_1.739032	lytic	low quality draft	Abe	3654
I16_1010	I. nautilei	NODE_474_length_2945_cov_0.445822	lytic	low quality draft	Abe	2945
I16_1010	I. nautilei	NODE_486_length_2896_cov_3.276396	lytic	low quality draft	Abe	2896
I16_1010	I. nautilei	NODE_604_length_2307_cov_102.311985	lytic	low quality draft	Abe	2307
I16_1010	I. nautilei	NODE_622_length_2264_cov_44.888007	lytic	low quality draft	Abe	2264
I16_1010	I. nautilei	NODE_780_length_1776_cov_0.587311	lytic	low quality draft	Abe	1776
I16_1010	I. nautilei	NODE_809_length_1737_cov_10.659653	lytic	low quality draft	Abe	1737
I16_1010	I. nautilei	NODE_858_length_1636_cov_0.374257	lytic	low quality draft	Abe	1636
I16_1012	I. nautilei	NODE_271_length_4995_cov_19.308576	lytic	low quality draft	Abe	4995
I16_1012	I. nautilei	NODE_345_length_3748_cov_20.883926	lytic	low quality draft	Abe	3748
I16_1012	I. nautilei	NODE_374_length_3499_cov_18.146536	lytic	low quality draft	Abe	3499
I16_1012	I. nautilei	NODE_381_length_3431_cov_7.523565	lytic	low quality draft	Abe	3431
I16_1012	I. nautilei	NODE_398_length_3245_cov_27.379641	lytic	low quality draft	Abe	3245
I16_1012	I. nautilei	NODE_435_length_2986_cov_37.894590	lytic	low quality draft	Abe	2986
I16_1012	I. nautilei	NODE_456_length_2868_cov_145.024026	lytic	low quality draft	Abe	2868
I16_1012	I. nautilei	NODE_544_length_2389_cov_11.408289	lytic	low quality draft	Abe	2389
I16_1012	I. nautilei	NODE_548_length_2377_cov_0.378103	lytic	low quality draft	Abe	2377
I16_1012	I. nautilei	NODE_565_length_2307_cov_86.178408	lytic	low quality draft	Abe	2307
I16_1012	I. nautilei	NODE_579_length_2264_cov_31.469435	lytic	low quality draft	Abe	2264
I16_1012	I. nautilei	NODE_658_length_1883_cov_3.803065	lytic	low quality draft	Abe	1883
I16_1014	I. nautilei	NODE_318_length_3979_cov_1.033437	lytic	low quality draft	Abe	3979
I16_1014	I. nautilei	NODE_369_length_3499_cov_12.056838	lytic	low quality draft	Niu South	3499
I16_1014	I. nautilei	NODE_374_length_3457_cov_1.195743	lytic	low quality draft	Niu South	3457
I16_1014	I. nautilei	NODE_393_length_3245_cov_24.046095	lytic	low quality draft	Niu South	3245
I16_1014	I. nautilei	NODE_438_length_2986_cov_37.993368	lytic	low quality draft	Niu South	2986
I16_1014	I. nautilei	NODE_451_length_2868_cov_116.618129	lytic	low quality draft	Niu South	2868
I16_1014	I. nautilei	NODE_549_length_2307_cov_70.724154	lytic	low quality draft	Niu South	2307
I16_1014	I. nautilei	NODE_622_length_1961_cov_22.246196	lytic	low quality draft	Niu South	1961
I16_1016	I. nautilei	NODE_141_length_7839_cov_44.839596	lytic	low quality draft	Niu South	7839
I16_1016	I. nautilei	NODE_207_length_6121_cov_3.027000	lytic	low quality draft	Niu South	6121
I16_1016	I. nautilei	NODE_246_length_5365_cov_2.265637	lytic	low quality draft	Niu South	5365
I16_1016	I. nautilei	NODE_364_length_3601_cov_464.316379	lytic	low quality draft	Niu South	3601
I16_1016	I. nautilei	NODE_382_length_3426_cov_17.761573	lytic	low quality draft	Niu South	3426
I16_1016	I. nautilei	NODE_398_length_3245_cov_29.173496	lytic	low quality draft	Niu South	3245
I16_1016	I. nautilei	NODE_432_length_3018_cov_2.043838	lytic	low quality draft	Niu South	3018
I16_1016	I. nautilei	NODE_498_length_2691_cov_24.414786	lytic	low quality draft	Niu South	2691
I16_1016	I. nautilei	NODE_523_length_2554_cov_1.874229	lytic	low quality draft	Niu South	2554
I16_1016	I. nautilei	NODE_525_length_2544_cov_96.187371	lytic	low quality draft	Niu South	2544
I16_1016	I. nautilei	NODE_579_length_2263_cov_37.087768	lytic	low quality draft	Niu South	2263
I16_1016	I. nautilei	NODE_738_length_1688_cov_21.232929	lytic	low quality draft	Niu South	1688
I16_1016	I. nautilei	NODE_915_length_1341_cov_0.251639	lytic	low quality draft	Niu South	1341
I16_1018	I. nautilei	NODE_46_length_14308_cov_133.854797	lytic	low quality draft	Niu South	14308
I16_1018	I. nautilei	NODE_145_length_7748_cov_51.861545	lytic	low quality draft	Niu South	7748
I16_1018	I. nautilei	NODE_330_length_4119_cov_41.850925	lytic	low quality draft	Niu South	4119
I16_1018	I. nautilei	NODE_348_length_3963_cov_3.616606	lytic	low quality draft	Niu South	3963
I16_1018	I. nautilei	NODE_366_length_3748_cov_60.366694	lytic	low quality draft	Niu South	3748
I16_1018	I. nautilei	NODE_382_length_3511_cov_3.450147	lytic	low quality draft	Niu South	3511
I16_1018	I. nautilei	NODE_414_length_3245_cov_75.907490	lytic	low quality draft	Niu South	3245
I16_1018	I. nautilei	NODE_437_length_3118_cov_17.197531	lytic	low quality draft	Niu South	3118
I16_1018	I. nautilei	NODE_457_length_2981_cov_131.260839	lytic	low quality draft	Niu South	2981
I16_1018	I. nautilei	NODE_460_length_2952_cov_0.946662	lytic	low quality draft	Niu South	2952
I16_1018	I. nautilei	NODE_473_length_2911_cov_358.979570	lytic	low quality draft	Niu South	2911
I16_1018	I. nautilei	NODE_677_length_2036_cov_210.828721	lytic	low quality draft	Niu South	2036
I16_1018	I. nautilei	NODE_693_length_1977_cov_1.175647	lytic	low quality draft	Niu South	1977
I16_1018	I. nautilei	NODE_694_length_1972_cov_30.868179	lytic	low quality draft	Niu South	1972
I16_1018	I. nautilei	NODE_738_length_1839_cov_0.564028	lytic	low quality draft	Niu South	1839
I16_121	I. nautilei	NODE_322_length_4179_cov_84.907590	lytic	low quality draft	Niu South	4179
I16_121	I. nautilei	NODE_427_length_3245_cov_17.136684	lytic	low quality draft	Niu South	3245
I16_121	I. nautilei	NODE_511_length_2846_cov_22.678899	lytic	low quality draft	Niu South	2846
I16_121	I. nautilei	NODE_515_length_2823_cov_18.924870	lytic	low quality draft	Niu South	2823
I16_121	I. nautilei	NODE_655_length_2359_cov_1.428508	lytic	low quality draft	Niu South	2359
I16_121	I. nautilei	NODE_683_length_2268_cov_18.047974	lytic	low quality draft	Niu South	2268
I16_121	I. nautilei	NODE_786_length_2018_cov_9.264101	lytic	low quality draft	Niu South	2018
I16_121	I. nautilei	NODE_803_length_1986_cov_134.642895	lytic	low quality draft	Niu South	1986
I16_121	I. nautilei	NODE_836_length_1909_cov_1.671141	lytic	low quality draft	Niu South	1909
I16_121	I. nautilei	NODE_1124_length_1535_cov_28.011315	lytic	low quality draft	Niu South	1535
I16_122	I. nautilei	NODE_25_length_16605_cov_2.346700	lytic	medium quality draft	Niu South	16605
I16_122	I. nautilei	NODE_73_length_10141_cov_4.282635	lytic	low quality draft	Niu South	10141
I16_122	I. nautilei	NODE_85_length_9742_cov_46.285417	lytic	low quality draft	Niu South	9742
I16_122	I. nautilei	NODE_199_length_6235_cov_4.257115	lytic	complete circular	Niu South	6235
I16_122	I. nautilei	NODE_199_length_6235_cov_4.257115	lytic	low quality draft	Niu South	6235
I16_122	I. nautilei	NODE_243_length_5410_cov_2.080734	lytic	low quality draft	Niu South	5410
I16_122	I. nautilei	NODE_298_length_4741_cov_72.570996	lytic	low quality draft	Niu South	4741
I16_122	I. nautilei	NODE_305_length_4710_cov_1.233166	lytic	low quality draft	Niu South	4710
I16_122	I. nautilei	NODE_370_length_4194_cov_2.192978	lytic	low quality draft	Niu South	4194
I16_122	I. nautilei	NODE_383_length_4120_cov_2.153788	lytic	complete circular	Niu South	4120
I16_122	I. nautilei	NODE_383_length_4120_cov_2.153788	lytic	low quality draft	Niu South	4120
I16_122	I. nautilei	NODE_394_length_4066_cov_2.789607	lytic	low quality draft	Niu South	4066
I16_122	I. nautilei	NODE_423_length_3866_cov_3.291589	lytic	low quality draft	Niu South	3866
I16_122	I. nautilei	NODE_427_length_3840_cov_1.928744	lytic	low quality draft	Niu South	3840
I16_122	I. nautilei	NODE_501_length_3444_cov_1.213361	lytic	low quality draft	Niu South	3444
I16_122	I. nautilei	NODE_502_length_3429_cov_1.620919	lytic	low quality draft	Niu South	3429
I16_122	I. nautilei	NODE_506_length_3413_cov_18.735419	lytic	low quality draft	Niu South	3413
I16_122	I. nautilei	NODE_536_length_3281_cov_1.064241	lytic	low quality draft	Niu South	3281
I16_122	I. nautilei	NODE_554_length_3201_cov_1.548701	lytic	low quality draft	Niu South	3201
I16_122	I. nautilei	NODE_575_length_3126_cov_1.114476	lytic	low quality draft	Niu South	3126
I16_122	I. nautilei	NODE_600_length_3080_cov_32.306185	lytic	low quality draft	Niu South	3080
I16_122	I. nautilei	NODE_610_length_3059_cov_0.641253	lytic	low quality draft	Niu South	3059
I16_122	I. nautilei	NODE_726_length_2804_cov_1.213940	lytic	low quality draft	Niu South	2804
I16_122	I. nautilei	NODE_824_length_2661_cov_1.497638	lytic	low quality draft	Niu South	2661
I16_122	I. nautilei	NODE_901_length_2580_cov_4.630744	lytic	low quality draft	Niu South	2580
I16_122	I. nautilei	NODE_977_length_2491_cov_1.379747	lytic	low quality draft	Niu South	2491
I16_122	I. nautilei	NODE_1056_length_2423_cov_0.998262	lytic	low quality draft	Niu South	2423
I16_122	I. nautilei	NODE_1199_length_2305_cov_80.341117	lytic	low quality draft	Niu South	2305
I16_122	I. nautilei	NODE_1253_length_2269_cov_30.188547	lytic	low quality draft	Niu South	2269
I16_122	I. nautilei	NODE_1730_length_2051_cov_0.964767	lytic	low quality draft	Niu South	2051
I16_122	I. nautilei	NODE_2332_length_1903_cov_0.717733	lytic	low quality draft	Niu South	1903
I16_122	I. nautilei	NODE_2470_length_1874_cov_0.771249	lytic	low quality draft	Niu South	1874
I16_122	I. nautilei	NODE_2658_length_1838_cov_22.138031	lytic	low quality draft	Niu South	1838
I16_122	I. nautilei	NODE_3487_length_1719_cov_3.519399	lytic	low quality draft	Niu South	1719
I16_122	I. nautilei	NODE_3497_length_1717_cov_1.312030	lytic	low quality draft	Niu South	1717
I16_122	I. nautilei	NODE_5580_length_1535_cov_39.800566	lytic	low quality draft	Niu South	1535
I16_122	I. nautilei	NODE_5826_length_1520_cov_0.731951	lytic	low quality draft	Niu South	1520
I16_122	I. nautilei	NODE_6325_length_1490_cov_0.628926	lytic	low quality draft	Niu South	1490
I16_122	I. nautilei	NODE_13648_length_1240_cov_0.701519	lytic	low quality draft	Niu South	1240
I16_123	I. nautilei	NODE_238_length_5463_cov_4.765256	lytic	complete circular	Niu South	5463
I16_123	I. nautilei	NODE_238_length_5463_cov_4.765256	lytic	low quality draft	Niu South	5463
I16_123	I. nautilei	NODE_289_length_4875_cov_2.807320	lytic	low quality draft	Niu South	4875
I16_123	I. nautilei	NODE_377_length_4192_cov_2.888971	lytic	low quality draft	Niu South	4192
I16_123	I. nautilei	NODE_473_length_3658_cov_1.135991	lytic	low quality draft	Niu South	3658
I16_123	I. nautilei	NODE_486_length_3619_cov_1.377358	lytic	low quality draft	Niu South	3619
I16_123	I. nautilei	NODE_546_length_3361_cov_7.283951	lytic	low quality draft	Niu South	3361
I16_123	I. nautilei	NODE_622_length_3103_cov_1.839034	lytic	low quality draft	Niu South	3103
I16_123	I. nautilei	NODE_645_length_3042_cov_1.611434	lytic	low quality draft	Niu South	3042
I16_123	I. nautilei	NODE_738_length_2775_cov_26.805200	lytic	low quality draft	Niu South	2775
I16_123	I. nautilei	NODE_815_length_2619_cov_98.189351	lytic	low quality draft	Niu South	2619
I16_123	I. nautilei	NODE_845_length_2549_cov_16.264003	lytic	low quality draft	Niu South	2549
I16_123	I. nautilei	NODE_1020_length_2270_cov_19.290368	lytic	low quality draft	Niu South	2270
I16_123	I. nautilei	NODE_1261_length_1986_cov_113.315282	lytic	low quality draft	Niu South	1986
I16_123	I. nautilei	NODE_1301_length_1947_cov_3.883899	lytic	low quality draft	Niu South	1947
I16_123	I. nautilei	NODE_2238_length_1422_cov_13.362029	lytic	low quality draft	Niu South	1422
I16_124	I. nautilei	NODE_195_length_6030_cov_3.956169	lytic	low quality draft	Niu South	6030
I16_124	I. nautilei	NODE_285_length_4493_cov_26.602699	lytic	low quality draft	Niu South	4493
I16_124	I. nautilei	NODE_340_length_3707_cov_11.181818	lytic	low quality draft	Niu South	3707
I16_124	I. nautilei	NODE_397_length_3227_cov_2.808113	lytic	low quality draft	Niu South	3227
I16_124	I. nautilei	NODE_419_length_3074_cov_11.492719	lytic	low quality draft	Niu South	3074
I16_124	I. nautilei	NODE_519_length_2535_cov_1.850870	lytic	low quality draft	Niu South	2535
I16_124	I. nautilei	NODE_536_length_2485_cov_26.253384	lytic	low quality draft	Niu South	2485
I16_124	I. nautilei	NODE_591_length_2270_cov_9.530945	lytic	low quality draft	Niu South	2270
I16_124	I. nautilei	NODE_644_length_2069_cov_2.282854	lytic	low quality draft	Niu South	2069
I16_124	I. nautilei	NODE_758_length_1743_cov_0.726264	lytic	low quality draft	Tu'i Malila	1743
I16_126	I. nautilei	NODE_13_length_20552_cov_7.341491	lytic	low quality draft	Tu'i Malila	20552
I16_126	I. nautilei	NODE_18_length_18454_cov_7.261605	lytic	low quality draft	Tu'i Malila	18454
I16_126	I. nautilei	NODE_20_length_18239_cov_7.733525	lytic	low quality draft	Tu'i Malila	18239
I16_126	I. nautilei	NODE_163_length_7425_cov_4.675657	lytic	low quality draft	Tu'i Malila	7425
I16_126	I. nautilei	NODE_276_length_5632_cov_6.645255	lytic	low quality draft	Tu'i Malila	5632
I16_126	I. nautilei	NODE_395_length_4666_cov_1.562596	lytic	low quality draft	Tu'i Malila	4666
I16_126	I. nautilei	NODE_429_length_4493_cov_237.961345	lytic	low quality draft	Tu'i Malila	4493
I16_126	I. nautilei	NODE_448_length_4398_cov_5.535188	lytic	low quality draft	Tu'i Malila	4398
I16_126	I. nautilei	NODE_505_length_4068_cov_8.741576	lytic	low quality draft	Tu'i Malila	4068
I16_126	I. nautilei	NODE_540_length_3959_cov_7.535175	lytic	low quality draft	Tu'i Malila	3959
I16_126	I. nautilei	NODE_1287_length_2856_cov_88.760878	lytic	low quality draft	Tu'i Malila	2856
I16_126	I. nautilei	NODE_1329_length_2834_cov_1.406192	lytic	low quality draft	Tu'i Malila	2834
I16_126	I. nautilei	NODE_1532_length_2714_cov_2.326263	lytic	low quality draft	Tu'i Malila	2714
I16_126	I. nautilei	NODE_1682_length_2646_cov_85.539406	lytic	low quality draft	Tu'i Malila	2646
I16_126	I. nautilei	NODE_2208_length_2463_cov_1.812980	lytic	low quality draft	Tu'i Malila	2463
I16_126	I. nautilei	NODE_2527_length_2386_cov_4.409713	lytic	low quality draft	Tu'i Malila	2386
I16_126	I. nautilei	NODE_2667_length_2351_cov_2.070404	lytic	low quality draft	Tu'i Malila	2351
I16_126	I. nautilei	NODE_2671_length_2350_cov_2.706146	lytic	low quality draft	Tu'i Malila	2350
I16_126	I. nautilei	NODE_2900_length_2304_cov_1.458543	lytic	low quality draft	Tu'i Malila	2304
I16_126	I. nautilei	NODE_2985_length_2290_cov_2.792531	lytic	low quality draft	Tu'i Malila	2290
I16_126	I. nautilei	NODE_3045_length_2282_cov_1.115687	lytic	low quality draft	Tu'i Malila	2282
I16_126	I. nautilei	NODE_3126_length_2268_cov_84.095948	lytic	low quality draft	Tu'i Malila	2268
I16_126	I. nautilei	NODE_4025_length_2140_cov_1.475978	lytic	low quality draft	Tu'i Malila	2140
I16_126	I. nautilei	NODE_4337_length_2100_cov_75.178373	lytic	low quality draft	Tu'i Malila	2100
I16_126	I. nautilei	NODE_5160_length_2022_cov_1.330878	lytic	low quality draft	Tu'i Malila	2022
I16_126	I. nautilei	NODE_5881_length_1966_cov_1.927913	lytic	low quality draft	Tu'i Malila	1966
I16_126	I. nautilei	NODE_6011_length_1957_cov_1.325163	lytic	low quality draft	Tu'i Malila	1957
I16_126	I. nautilei	NODE_9335_length_1783_cov_1.707581	lytic	low quality draft	Tu'i Malila	1783
I16_126	I. nautilei	NODE_10966_length_1718_cov_1.343143	lytic	low quality draft	Tu'i Malila	1718
I16_126	I. nautilei	NODE_11328_length_1705_cov_1.375631	lytic	low quality draft	Tu'i Malila	1705
I16_126	I. nautilei	NODE_12289_length_1670_cov_1.219496	lytic	low quality draft	Tu'i Malila	1670
I16_126	I. nautilei	NODE_12878_length_1652_cov_3.650555	lytic	low quality draft	Tu'i Malila	1652
I16_126	I. nautilei	NODE_18057_length_1524_cov_1.516037	lytic	low quality draft	Tu'i Malila	1524
I16_126	I. nautilei	NODE_20193_length_1484_cov_1.389582	lytic	low quality draft	Tu'i Malila	1484
I16_126	I. nautilei	NODE_21875_length_1455_cov_2.317091	lytic	low quality draft	Tu'i Malila	1455
I16_126	I. nautilei	NODE_23404_length_1432_cov_1.576659	lytic	low quality draft	Tu'i Malila	1432
I16_126	I. nautilei	NODE_23677_length_1428_cov_1.638868	lytic	low quality draft	Tu'i Malila	1428
I16_126	I. nautilei	NODE_26158_length_1393_cov_1.144654	lytic	low quality draft	Tu'i Malila	1393
I16_126	I. nautilei	NODE_27338_length_1377_cov_2.304936	lytic	low quality draft	Tu'i Malila	1377
I16_126	I. nautilei	NODE_27540_length_1375_cov_0.979266	lytic	low quality draft	Tu'i Malila	1375
I16_126	I. nautilei	NODE_30889_length_1336_cov_1.185185	lytic	low quality draft	Tu'i Malila	1336
I16_126	I. nautilei	NODE_39244_length_1254_cov_0.816417	lytic	low quality draft	Tu'i Malila	1254
I16_126	I. nautilei	NODE_50720_length_1168_cov_0.955110	lytic	low quality draft	Tu'i Malila	1168
I16_126	I. nautilei	NODE_52862_length_1154_cov_1.006776	lytic	low quality draft	Tu'i Malila	1154
I16_126	I. nautilei	NODE_69849_length_1062_cov_2.022317	lytic	low quality draft	Tu'i Malila	1062
I16_126	I. nautilei	NODE_83760_length_1003_cov_1.504535	lytic	low quality draft	Tu'i Malila	1003
I16_127	I. nautilei	NODE_206_length_5400_cov_1.209131	lytic	low quality draft	Tu'i Malila	5400
I16_127	I. nautilei	NODE_305_length_4026_cov_1.686812	lytic	low quality draft	Tu'i Malila	4026
I16_127	I. nautilei	NODE_310_length_3953_cov_9.482777	lytic	low quality draft	Tu'i Malila	3953
I16_127	I. nautilei	NODE_330_length_3756_cov_5.147455	lytic	low quality draft	Tu'i Malila	3756
I16_127	I. nautilei	NODE_441_length_2991_cov_6.853310	lytic	low quality draft	Tu'i Malila	2991
I16_127	I. nautilei	NODE_451_length_2912_cov_30.353278	lytic	low quality draft	Tu'i Malila	2912
I16_127	I. nautilei	NODE_479_length_2764_cov_5.082104	lytic	low quality draft	Tu'i Malila	2764
I16_127	I. nautilei	NODE_542_length_2494_cov_18.382638	lytic	low quality draft	Tu'i Malila	2494
I16_127	I. nautilei	NODE_587_length_2307_cov_24.561757	lytic	low quality draft	Tu'i Malila	2307
I16_127	I. nautilei	NODE_595_length_2269_cov_6.245810	lytic	low quality draft	Tu'i Malila	2269
I16_127	I. nautilei	NODE_597_length_2240_cov_1.646531	lytic	low quality draft	Tu'i Malila	2240
I16_127	I. nautilei	NODE_760_length_1798_cov_35.151461	lytic	low quality draft	Tu'i Malila	1798
I16_128	I. nautilei	NODE_141_length_5642_cov_3.937511	lytic	complete circular	Tu'i Malila	5642
I16_128	I. nautilei	NODE_141_length_5642_cov_3.937511	lytic	low quality draft	Tu'i Malila	5642
I16_128	I. nautilei	NODE_337_length_3085_cov_4.430162	lytic	low quality draft	Tu'i Malila	3085
I16_128	I. nautilei	NODE_489_length_2270_cov_4.461145	lytic	low quality draft	Tu'i Malila	2270
I16_128	I. nautilei	NODE_563_length_2024_cov_4.559643	lytic	low quality draft	Tu'i Malila	2024
I16_128	I. nautilei	NODE_565_length_2015_cov_10.956177	lytic	low quality draft	Tu'i Malila	2015
I16_128	I. nautilei	NODE_752_length_1520_cov_3.008578	lytic	low quality draft	Tu'i Malila	1520
I16_129	I. nautilei	NODE_385_length_3247_cov_6.420345	lytic	low quality draft	Tu'i Malila	3247
I16_129	I. nautilei	NODE_420_length_3047_cov_8.031442	lytic	low quality draft	Tu'i Malila	3047
I16_129	I. nautilei	NODE_509_length_2566_cov_1.276483	lytic	low quality draft	Tu'i Malila	2566
I16_129	I. nautilei	NODE_564_length_2308_cov_0.929127	lytic	low quality draft	Tu'i Malila	2308
I16_129	I. nautilei	NODE_712_length_1896_cov_7.930141	lytic	low quality draft	Tu'i Malila	1896
I16_129	I. nautilei	NODE_725_length_1873_cov_6.787100	lytic	low quality draft	Tu'i Malila	1873
I16_129	I. nautilei	NODE_858_length_1617_cov_4.860963	lytic	low quality draft	Tu'i Malila	1617
I16_588	I. nautilei	NODE_76_length_9686_cov_2.403868	lytic	low quality draft	Tu'i Malila	9686
I16_588	I. nautilei	NODE_77_length_9537_cov_2.227804	lytic	low quality draft	Tu'i Malila	9537
I16_588	I. nautilei	NODE_128_length_7092_cov_2.749821	lytic	low quality draft	Tu'i Malila	7092
I16_588	I. nautilei	NODE_166_length_6512_cov_5.749648	lytic	low quality draft	Tu'i Malila	6512
I16_588	I. nautilei	NODE_212_length_5457_cov_2.163793	lytic	low quality draft	Tu'i Malila	5457
I16_588	I. nautilei	NODE_292_length_4418_cov_33.332092	lytic	low quality draft	Tu'i Malila	4418
I16_588	I. nautilei	NODE_329_length_4016_cov_2.928626	lytic	low quality draft	Tu'i Malila	4016
I16_588	I. nautilei	NODE_346_length_3865_cov_3.323184	lytic	low quality draft	Tu'i Malila	3865
I16_588	I. nautilei	NODE_453_length_3174_cov_8.503767	lytic	low quality draft	Tu'i Malila	3174
I16_588	I. nautilei	NODE_456_length_3149_cov_1.974240	lytic	low quality draft	Tu'i Malila	3149
I16_588	I. nautilei	NODE_476_length_3080_cov_12.149713	lytic	low quality draft	Tu'i Malila	3080
I16_588	I. nautilei	NODE_518_length_2933_cov_3.708037	lytic	low quality draft	Tu'i Malila	2933
I16_588	I. nautilei	NODE_711_length_2268_cov_9.934793	lytic	low quality draft	Tu'i Malila	2268
I16_588	I. nautilei	NODE_712_length_2268_cov_1.711691	lytic	low quality draft	Tu'i Malila	2268
I16_588	I. nautilei	NODE_861_length_1996_cov_1.983467	lytic	low quality draft	Tu'i Malila	1996
I16_588	I. nautilei	NODE_1641_length_1423_cov_0.977727	lytic	low quality draft	Tu'i Malila	1423
I16_588	I. nautilei	NODE_1737_length_1393_cov_0.592767	lytic	low quality draft	Tu'i Malila	1393
I16_590	I. nautilei	NODE_57_length_11641_cov_5.906510	lytic	low quality draft	Tu'i Malila	11641
I16_590	I. nautilei	NODE_283_length_4420_cov_38.765062	lytic	low quality draft	Tu'i Malila	4420
I16_590	I. nautilei	NODE_290_length_4317_cov_5.740705	lytic	low quality draft	Tu'i Malila	4317
I16_590	I. nautilei	NODE_299_length_4213_cov_7.700880	lytic	low quality draft	Tu'i Malila	4213
I16_590	I. nautilei	NODE_340_length_3872_cov_2.530259	lytic	low quality draft	Tu'i Malila	3872
I16_590	I. nautilei	NODE_346_length_3819_cov_2.562737	lytic	low quality draft	Tu'i Malila	3819
I16_590	I. nautilei	NODE_425_length_3143_cov_15.556916	lytic	low quality draft	Tu'i Malila	3143
I16_590	I. nautilei	NODE_574_length_2528_cov_17.175737	lytic	low quality draft	Tu'i Malila	2528
I16_590	I. nautilei	NODE_576_length_2517_cov_3.912771	lytic	low quality draft	Tu'i Malila	2517
I16_590	I. nautilei	NODE_602_length_2449_cov_5.688574	lytic	low quality draft	Tu'i Malila	2449
I16_590	I. nautilei	NODE_654_length_2268_cov_13.939916	lytic	low quality draft	Tu'i Malila	2268
I16_590	I. nautilei	NODE_784_length_1992_cov_12.039551	lytic	low quality draft	Tahi Moana	1992
I16_590	I. nautilei	NODE_828_length_1943_cov_1.193194	lytic	low quality draft	Tahi Moana	1943
I16_590	I. nautilei	NODE_880_length_1887_cov_22.620612	lytic	low quality draft	Tahi Moana	1887
I16_590	I. nautilei	NODE_906_length_1850_cov_1.415269	lytic	low quality draft	Tahi Moana	1850
I16_590	I. nautilei	NODE_944_length_1819_cov_0.526502	lytic	low quality draft	Tahi Moana	1819
I16_590	I. nautilei	NODE_3452_length_1201_cov_0.496296	lytic	low quality draft	Tu'i Malila	1201
I16_590	I. nautilei	NODE_6318_length_1047_cov_0.565875	lytic	low quality draft	Tu'i Malila	1047
I16_592	I. nautilei	NODE_126_length_7942_cov_7.309807	lytic	low quality draft	Tahi Moana	7942
I16_592	I. nautilei	NODE_164_length_6664_cov_21.539202	lytic	low quality draft	Tahi Moana	6664
I16_592	I. nautilei	NODE_260_length_4841_cov_42.058475	lytic	low quality draft	Tahi Moana	4841
I16_592	I. nautilei	NODE_265_length_4736_cov_11.693174	lytic	low quality draft	Tow Cam	4736
I16_592	I. nautilei	NODE_377_length_3354_cov_29.350758	lytic	low quality draft	Tow Cam	3354
I16_592	I. nautilei	NODE_393_length_3245_cov_25.422535	lytic	low quality draft	Tow Cam	3245
I16_592	I. nautilei	NODE_624_length_2281_cov_32.789815	lytic	low quality draft	Tow Cam	2281
I16_592	I. nautilei	NODE_630_length_2268_cov_25.886819	lytic	low quality draft	Tow Cam	2268
I16_594	I. nautilei	NODE_215_length_5470_cov_3.361563	lytic	low quality draft	Tow Cam	5470
I16_594	I. nautilei	NODE_286_length_4540_cov_15.451912	lytic	low quality draft	Tow Cam	4540
I16_594	I. nautilei	NODE_322_length_4096_cov_30.626415	lytic	low quality draft	Tow Cam	4096
I16_594	I. nautilei	NODE_362_length_3692_cov_3.289275	lytic	low quality draft	Tahi Moana	3692
I16_594	I. nautilei	NODE_394_length_3481_cov_23.564286	lytic	low quality draft	Tahi Moana	3481
I16_594	I. nautilei	NODE_443_length_3249_cov_49.359335	lytic	low quality draft	Tahi Moana	3249
I16_594	I. nautilei	NODE_452_length_3211_cov_1.813916	lytic	low quality draft	Tahi Moana	3211
I16_594	I. nautilei	NODE_533_length_2917_cov_61.713519	lytic	low quality draft	Tow Cam	2917
I16_594	I. nautilei	NODE_706_length_2512_cov_3.652447	lytic	low quality draft	Tow Cam	2512
I16_594	I. nautilei	NODE_731_length_2460_cov_4.545532	lytic	low quality draft	Tow Cam	2460
I16_594	I. nautilei	NODE_774_length_2401_cov_62.829386	lytic	low quality draft	Tow Cam	2401
I16_594	I. nautilei	NODE_879_length_2268_cov_52.414998	lytic	low quality draft	Tahi Moana	2268
I16_594	I. nautilei	NODE_1152_length_2048_cov_19.201868	lytic	low quality draft	Tu'i Malila	2048
I16_594	I. nautilei	NODE_1217_length_2011_cov_0.706878	lytic	low quality draft	Tu'i Malila	2011
I16_594	I. nautilei	NODE_1529_length_1876_cov_0.800570	lytic	low quality draft	Tahi Moana	1876
I16_594	I. nautilei	NODE_1698_length_1827_cov_1.449004	lytic	low quality draft	Tow Cam	1827
I16_594	I. nautilei	NODE_1818_length_1794_cov_1.524806	lytic	low quality draft	Tow Cam	1794
I16_594	I. nautilei	NODE_2104_length_1733_cov_2.752481	lytic	low quality draft	Tow Cam	1733
I16_594	I. nautilei	NODE_6844_length_1320_cov_2.036697	lytic	low quality draft	Tow Cam	1320
I16_594	I. nautilei	NODE_10396_length_1207_cov_1.431860	lytic	low quality draft	Tu'i Malila	1207
I16_596	I. nautilei	NODE_204_length_5935_cov_20.277090	lytic	low quality draft	Tu'i Malila	5935
I16_596	I. nautilei	NODE_303_length_4489_cov_71.272665	lytic	low quality draft	Tu'i Malila	4489
I16_596	I. nautilei	NODE_313_length_4339_cov_0.919630	lytic	low quality draft	Tu'i Malila	4339
I16_596	I. nautilei	NODE_356_length_3865_cov_4.384882	lytic	low quality draft	Tu'i Malila	3865
I16_596	I. nautilei	NODE_363_length_3795_cov_5.256668	lytic	low quality draft	Tu'i Malila	3795
I16_596	I. nautilei	NODE_392_length_3523_cov_0.840388	lytic	low quality draft	Tu'i Malila	3523
I16_596	I. nautilei	NODE_402_length_3474_cov_28.385028	lytic	low quality draft	Tu'i Malila	3474
I16_596	I. nautilei	NODE_463_length_3115_cov_13.120574	lytic	low quality draft	Tu'i Malila	3115
I16_596	I. nautilei	NODE_518_length_2909_cov_1.306313	lytic	low quality draft	Tahi Moana	2909
I16_596	I. nautilei	NODE_599_length_2636_cov_0.947913	lytic	low quality draft	Tahi Moana	2636
I16_596	I. nautilei	NODE_600_length_2635_cov_2.345267	lytic	low quality draft	Tahi Moana	2635
I16_596	I. nautilei	NODE_667_length_2489_cov_1.103885	lytic	low quality draft	Tahi Moana	2489
I16_596	I. nautilei	NODE_777_length_2277_cov_2.967069	lytic	low quality draft	Tahi Moana	2277
I16_596	I. nautilei	NODE_826_length_2206_cov_3.583213	lytic	low quality draft	Tahi Moana	2206
I16_596	I. nautilei	NODE_836_length_2189_cov_22.848162	lytic	low quality draft	Tahi Moana	2189
I16_596	I. nautilei	NODE_899_length_2132_cov_1.937842	lytic	low quality draft	Tahi Moana	2132
I16_596	I. nautilei	NODE_1349_length_1838_cov_25.819453	lytic	low quality draft	Tahi Moana	1838
I16_596	I. nautilei	NODE_1385_length_1826_cov_0.774780	lytic	low quality draft	Tahi Moana	1826
I16_596	I. nautilei	NODE_1481_length_1793_cov_8.485646	lytic	low quality draft	Tu'i Malila	1793
I16_598	I. nautilei	NODE_27_length_14796_cov_7.282044	lytic	low quality draft	Tahi Moana	14796
I16_598	I. nautilei	NODE_163_length_6451_cov_3.121327	lytic	low quality draft	Tahi Moana	6451
I16_598	I. nautilei	NODE_192_length_5976_cov_2.933903	lytic	low quality draft	Tahi Moana	5976
I16_598	I. nautilei	NODE_232_length_5416_cov_2.089896	lytic	low quality draft	Tahi Moana	5416
I16_598	I. nautilei	NODE_239_length_5360_cov_2.715022	lytic	low quality draft	Tahi Moana	5360
I16_598	I. nautilei	NODE_477_length_3865_cov_10.343216	lytic	low quality draft	Abe	3865
I16_598	I. nautilei	NODE_499_length_3825_cov_8.644168	lytic	low quality draft	Abe	3825
I16_598	I. nautilei	NODE_503_length_3815_cov_2.959664	lytic	low quality draft	Abe	3815
I16_598	I. nautilei	NODE_533_length_3738_cov_3.064694	lytic	low quality draft	Abe	3738
I16_598	I. nautilei	NODE_575_length_3641_cov_1.107955	lytic	low quality draft	Abe	3641
I16_598	I. nautilei	NODE_582_length_3629_cov_2.932155	lytic	low quality draft	Abe	3629
I16_598	I. nautilei	NODE_925_length_3110_cov_3.486785	lytic	low quality draft	Abe	3110
I16_598	I. nautilei	NODE_956_length_3080_cov_56.392700	lytic	low quality draft	Abe	3080
I16_598	I. nautilei	NODE_1015_length_3036_cov_3.062093	lytic	low quality draft	Tahi Moana	3036
I16_598	I. nautilei	NODE_1150_length_2952_cov_1.151890	lytic	low quality draft	Tahi Moana	2952
I16_598	I. nautilei	NODE_1504_length_2779_cov_1.520692	lytic	low quality draft	Tahi Moana	2779
I16_598	I. nautilei	NODE_1712_length_2712_cov_2.818217	lytic	low quality draft	Tahi Moana	2712
I16_598	I. nautilei	NODE_1889_length_2653_cov_5.386651	lytic	low quality draft	Tahi Moana	2653
I16_598	I. nautilei	NODE_1997_length_2622_cov_1.858457	lytic	low quality draft	Tahi Moana	2622
I16_598	I. nautilei	NODE_2269_length_2547_cov_2.375103	lytic	low quality draft	Tahi Moana	2547
I16_598	I. nautilei	NODE_2330_length_2531_cov_4.019917	lytic	low quality draft	Tahi Moana	2531
I16_598	I. nautilei	NODE_2359_length_2523_cov_79.265612	lytic	low quality draft	Tahi Moana	2523
I16_598	I. nautilei	NODE_2466_length_2499_cov_0.687132	lytic	low quality draft	Tahi Moana	2499
I16_598	I. nautilei	NODE_2482_length_2494_cov_2.399494	lytic	low quality draft	Tahi Moana	2494
I16_598	I. nautilei	NODE_2851_length_2420_cov_5.200522	lytic	low quality draft	Tahi Moana	2420
I16_598	I. nautilei	NODE_3257_length_2353_cov_162.895609	lytic	low quality draft	Tahi Moana	2353
I16_598	I. nautilei	NODE_3934_length_2264_cov_5.623892	lytic	low quality draft	Tahi Moana	2264
I16_598	I. nautilei	NODE_4719_length_2183_cov_2.007759	lytic	low quality draft	Abe	2183
I16_598	I. nautilei	NODE_4789_length_2177_cov_1.630350	lytic	low quality draft	Abe	2177
I16_598	I. nautilei	NODE_5240_length_2136_cov_2.972705	lytic	low quality draft	Abe	2136
I16_598	I. nautilei	NODE_5708_length_2098_cov_1.143146	lytic	low quality draft	Abe	2098
I16_598	I. nautilei	NODE_5839_length_2087_cov_2.071211	lytic	low quality draft	Abe	2087
I16_598	I. nautilei	NODE_5856_length_2086_cov_1.273282	lytic	low quality draft	Abe	2086
I16_598	I. nautilei	NODE_5997_length_2075_cov_1.858240	lytic	low quality draft	Abe	2075
I16_598	I. nautilei	NODE_6169_length_2063_cov_1.413491	lytic	low quality draft	Abe	2063
I16_598	I. nautilei	NODE_6687_length_2028_cov_1.230729	lytic	low quality draft	Abe	2028
I16_598	I. nautilei	NODE_6982_length_2010_cov_1.447856	lytic	low quality draft	Abe	2010
I16_598	I. nautilei	NODE_7581_length_1977_cov_1.939116	lytic	low quality draft	Abe	1977
I16_598	I. nautilei	NODE_8890_length_1908_cov_1.070509	lytic	low quality draft	Abe	1908
I16_598	I. nautilei	NODE_9047_length_1901_cov_0.938764	lytic	low quality draft	Abe	1901
I16_598	I. nautilei	NODE_9114_length_1897_cov_2.090090	lytic	low quality draft	Abe	1897
I16_598	I. nautilei	NODE_10290_length_1847_cov_0.981460	lytic	low quality draft	Tahi Moana	1847
I16_598	I. nautilei	NODE_11005_length_1820_cov_1.923484	lytic	low quality draft	Tahi Moana	1820
I16_598	I. nautilei	NODE_11583_length_1799_cov_1.830155	lytic	low quality draft	Tahi Moana	1799
I16_598	I. nautilei	NODE_11986_length_1787_cov_1.115846	lytic	low quality draft	Tahi Moana	1787
I16_598	I. nautilei	NODE_13237_length_1745_cov_2.294951	lytic	low quality draft	Tahi Moana	1745
I16_598	I. nautilei	NODE_13599_length_1735_cov_1.003717	lytic	low quality draft	Tahi Moana	1735
I16_598	I. nautilei	NODE_15788_length_1676_cov_1.021865	lytic	low quality draft	Tahi Moana	1676
I16_598	I. nautilei	NODE_16027_length_1670_cov_1.358941	lytic	low quality draft	Tahi Moana	1670
I16_598	I. nautilei	NODE_16872_length_1651_cov_1.294771	lytic	low quality draft	Tahi Moana	1651
I16_598	I. nautilei	NODE_20181_length_1583_cov_1.341997	lytic	low quality draft	Tahi Moana	1583
I16_598	I. nautilei	NODE_22210_length_1547_cov_1.138149	lytic	low quality draft	Tahi Moana	1547
I16_598	I. nautilei	NODE_28159_length_1459_cov_1.064275	lytic	low quality draft	Tahi Moana	1459
I16_598	I. nautilei	NODE_33592_length_1394_cov_1.039277	lytic	low quality draft	Tahi Moana	1394
I16_598	I. nautilei	NODE_38312_length_1346_cov_2.277551	lytic	low quality draft	Tahi Moana	1346
I16_598	I. nautilei	NODE_39645_length_1334_cov_1.338829	lytic	low quality draft	Abe	1334
I16_598	I. nautilei	NODE_41564_length_1317_cov_1.004181	lytic	low quality draft	Abe	1317
I16_598	I. nautilei	NODE_47266_length_1271_cov_0.966087	lytic	low quality draft	Abe	1271
I16_598	I. nautilei	NODE_50336_length_1249_cov_0.783688	lytic	low quality draft	Abe	1249
I16_598	I. nautilei	NODE_53660_length_1227_cov_0.709765	lytic	low quality draft	Abe	1227
I16_598	I. nautilei	NODE_56307_length_1209_cov_1.404412	lytic	low quality draft	Abe	1209
I16_598	I. nautilei	NODE_63678_length_1165_cov_2.049808	lytic	low quality draft	Abe	1165
I16_598	I. nautilei	NODE_87848_length_1055_cov_0.891863	lytic	low quality draft	Abe	1055
I16_600	I. nautilei	NODE_40_length_14170_cov_2.506798	lytic	low quality draft	Tahi Moana	14170
I16_600	I. nautilei	NODE_181_length_7044_cov_1.785931	lytic	low quality draft	Abe	7044
I16_600	I. nautilei	NODE_202_length_6624_cov_1.525911	lytic	low quality draft	Abe	6624
I16_600	I. nautilei	NODE_231_length_6185_cov_1.581464	lytic	low quality draft	Abe	6185
I16_600	I. nautilei	NODE_262_length_5750_cov_3.024338	lytic	low quality draft	Tahi Moana	5750
I16_600	I. nautilei	NODE_280_length_5466_cov_2.324228	lytic	low quality draft	Tahi Moana	5466
I16_600	I. nautilei	NODE_284_length_5445_cov_2.227836	lytic	complete circular	Tahi Moana	5445
I16_600	I. nautilei	NODE_284_length_5445_cov_2.227836	lytic	low quality draft	Tahi Moana	5445
I16_600	I. nautilei	NODE_347_length_4980_cov_8.389586	lytic	low quality draft	Tahi Moana	4980
I16_600	I. nautilei	NODE_367_length_4834_cov_1.752175	lytic	low quality draft	Tahi Moana	4834
I16_600	I. nautilei	NODE_385_length_4766_cov_2.584069	lytic	low quality draft	Tahi Moana	4766
I16_600	I. nautilei	NODE_388_length_4757_cov_2.313201	lytic	low quality draft	Tahi Moana	4757
I16_600	I. nautilei	NODE_398_length_4684_cov_2.557966	lytic	low quality draft	Tahi Moana	4684
I16_600	I. nautilei	NODE_432_length_4490_cov_71.251087	lytic	low quality draft	Tahi Moana	4490
I16_600	I. nautilei	NODE_438_length_4468_cov_1.272372	lytic	low quality draft	Tahi Moana	4468
I16_600	I. nautilei	NODE_452_length_4412_cov_2.573060	lytic	low quality draft	Tahi Moana	4412
I16_600	I. nautilei	NODE_469_length_4373_cov_1.552211	lytic	low quality draft	Tahi Moana	4373
I16_600	I. nautilei	NODE_475_length_4347_cov_4.389967	lytic	low quality draft	Tahi Moana	4347
I16_600	I. nautilei	NODE_503_length_4220_cov_2.893145	lytic	low quality draft	Tahi Moana	4220
I16_600	I. nautilei	NODE_531_length_4141_cov_2.621891	lytic	low quality draft	Tahi Moana	4141
I16_600	I. nautilei	NODE_575_length_4040_cov_1.715999	lytic	low quality draft	Tahi Moana	4040
I16_600	I. nautilei	NODE_581_length_4032_cov_1.586295	lytic	low quality draft	Tahi Moana	4032
I16_600	I. nautilei	NODE_607_length_3948_cov_0.898093	lytic	low quality draft	Tahi Moana	3948
I16_600	I. nautilei	NODE_640_length_3865_cov_4.892361	lytic	low quality draft	Tahi Moana	3865
I16_600	I. nautilei	NODE_642_length_3863_cov_2.984500	lytic	low quality draft	Tahi Moana	3863
I16_600	I. nautilei	NODE_693_length_3773_cov_0.883899	lytic	low quality draft	Tahi Moana	3773
I16_600	I. nautilei	NODE_711_length_3735_cov_2.541229	lytic	low quality draft	Tahi Moana	3735
I16_600	I. nautilei	NODE_926_length_3450_cov_1.106038	lytic	low quality draft	Tahi Moana	3450
I16_600	I. nautilei	NODE_962_length_3418_cov_9.982408	lytic	low quality draft	Tahi Moana	3418
I16_600	I. nautilei	NODE_1005_length_3382_cov_0.821220	lytic	low quality draft	Abe	3382
I16_600	I. nautilei	NODE_1006_length_3381_cov_5.424233	lytic	low quality draft	Abe	3381
I16_600	I. nautilei	NODE_1061_length_3341_cov_0.983230	lytic	low quality draft	Abe	3341
I16_600	I. nautilei	NODE_1074_length_3328_cov_1.614593	lytic	low quality draft	Abe	3328
I16_600	I. nautilei	NODE_1140_length_3275_cov_1.423589	lytic	low quality draft	Abe	3275
I16_600	I. nautilei	NODE_1167_length_3259_cov_1.432122	lytic	low quality draft	Abe	3259
I16_600	I. nautilei	NODE_1239_length_3207_cov_0.826960	lytic	low quality draft	Abe	3207
I16_600	I. nautilei	NODE_1396_length_3109_cov_0.940428	lytic	low quality draft	Abe	3109
I16_600	I. nautilei	NODE_1549_length_3034_cov_0.771026	lytic	low quality draft	Abe	3034
I16_600	I. nautilei	NODE_1617_length_3002_cov_4.392225	lytic	low quality draft	Abe	3002
I16_600	I. nautilei	NODE_1652_length_2988_cov_1.312871	lytic	low quality draft	Abe	2988
I16_600	I. nautilei	NODE_1663_length_2984_cov_1.853301	lytic	low quality draft	Abe	2984
I16_600	I. nautilei	NODE_1739_length_2951_cov_0.742403	lytic	low quality draft	Abe	2951
I16_600	I. nautilei	NODE_1800_length_2924_cov_26.079201	lytic	low quality draft	Abe	2924
I16_600	I. nautilei	NODE_1825_length_2915_cov_0.682176	lytic	low quality draft	Abe	2915
I16_600	I. nautilei	NODE_1840_length_2907_cov_0.845298	lytic	low quality draft	Abe	2907
I16_600	I. nautilei	NODE_1903_length_2883_cov_0.698407	lytic	low quality draft	Abe	2883
I16_600	I. nautilei	NODE_2089_length_2819_cov_0.778725	lytic	low quality draft	Abe	2819
I16_600	I. nautilei	NODE_2095_length_2816_cov_2.032653	lytic	low quality draft	Abe	2816
I16_600	I. nautilei	NODE_2290_length_2763_cov_2.171083	lytic	low quality draft	Abe	2763
I16_600	I. nautilei	NODE_2394_length_2740_cov_0.891180	lytic	low quality draft	Abe	2740
I16_600	I. nautilei	NODE_2532_length_2701_cov_22.199612	lytic	low quality draft	Tahi Moana	2701
I16_600	I. nautilei	NODE_2558_length_2693_cov_1.604588	lytic	low quality draft	Tahi Moana	2693
I16_600	I. nautilei	NODE_2805_length_2636_cov_3.115706	lytic	low quality draft	Tahi Moana	2636
I16_600	I. nautilei	NODE_2948_length_2606_cov_1.176258	lytic	low quality draft	Tahi Moana	2606
I16_600	I. nautilei	NODE_3052_length_2585_cov_1.634334	lytic	low quality draft	Tahi Moana	2585
I16_600	I. nautilei	NODE_3297_length_2544_cov_0.948411	lytic	low quality draft	Tahi Moana	2544
I16_600	I. nautilei	NODE_3322_length_2540_cov_0.735841	lytic	low quality draft	Tahi Moana	2540
I16_600	I. nautilei	NODE_3411_length_2525_cov_0.637271	lytic	low quality draft	Tahi Moana	2525
I16_600	I. nautilei	NODE_3639_length_2489_cov_1.505490	lytic	low quality draft	Tahi Moana	2489
I16_600	I. nautilei	NODE_3680_length_2483_cov_1.630398	lytic	low quality draft	Tahi Moana	2483
I16_600	I. nautilei	NODE_3751_length_2473_cov_0.971514	lytic	low quality draft	Tahi Moana	2473
I16_600	I. nautilei	NODE_4002_length_2436_cov_0.743844	lytic	low quality draft	Tahi Moana	2436
I16_600	I. nautilei	NODE_4038_length_2432_cov_0.634357	lytic	low quality draft	Tahi Moana	2432
I16_600	I. nautilei	NODE_4218_length_2408_cov_0.786620	lytic	low quality draft	Tahi Moana	2408
I16_600	I. nautilei	NODE_4272_length_2401_cov_1.030702	lytic	low quality draft	Tahi Moana	2401
I16_600	I. nautilei	NODE_4397_length_2386_cov_1.258720	lytic	low quality draft	Tahi Moana	2386
I16_600	I. nautilei	NODE_4640_length_2359_cov_0.890974	lytic	low quality draft	Tahi Moana	2359
I16_600	I. nautilei	NODE_4810_length_2343_cov_0.663816	lytic	low quality draft	Tahi Moana	2343
I16_600	I. nautilei	NODE_4997_length_2320_cov_0.936335	lytic	low quality draft	Tahi Moana	2320
I16_600	I. nautilei	NODE_5231_length_2297_cov_0.615349	lytic	low quality draft	Tahi Moana	2297
I16_600	I. nautilei	NODE_5492_length_2271_cov_0.796279	lytic	low quality draft	Tahi Moana	2271
I16_600	I. nautilei	NODE_6410_length_2189_cov_24.858317	lytic	low quality draft	Tahi Moana	2189
I16_600	I. nautilei	NODE_6828_length_2156_cov_0.875184	lytic	low quality draft	Tahi Moana	2156
I16_600	I. nautilei	NODE_7368_length_2119_cov_0.837337	lytic	low quality draft	Tahi Moana	2119
I16_600	I. nautilei	NODE_8156_length_2072_cov_0.778575	lytic	low quality draft	Tahi Moana	2072
I16_600	I. nautilei	NODE_8671_length_2043_cov_0.545786	lytic	low quality draft	Tahi Moana	2043
I16_600	I. nautilei	NODE_8772_length_2037_cov_1.479123	lytic	low quality draft	Tahi Moana	2037
I16_600	I. nautilei	NODE_8854_length_2034_cov_0.723471	lytic	low quality draft	Tahi Moana	2034
I16_600	I. nautilei	NODE_9373_length_2005_cov_0.834926	lytic	low quality draft	Tahi Moana	2005
I16_600	I. nautilei	NODE_9724_length_1987_cov_29.066988	lytic	low quality draft	Tahi Moana	1987
I16_600	I. nautilei	NODE_9774_length_1985_cov_0.876073	lytic	low quality draft	Tahi Moana	1985
I16_600	I. nautilei	NODE_10281_length_1960_cov_1.609570	lytic	low quality draft	Abe	1960
I16_600	I. nautilei	NODE_11163_length_1921_cov_2.365000	lytic	low quality draft	Abe	1921
I16_600	I. nautilei	NODE_11348_length_1914_cov_0.584495	lytic	low quality draft	Abe	1914
I16_600	I. nautilei	NODE_12389_length_1873_cov_0.759703	lytic	low quality draft	Abe	1873
I16_600	I. nautilei	NODE_12568_length_1867_cov_0.742841	lytic	low quality draft	Abe	1867
I16_600	I. nautilei	NODE_12938_length_1853_cov_1.054273	lytic	low quality draft	Abe	1853
I16_600	I. nautilei	NODE_13359_length_1838_cov_32.258591	lytic	low quality draft	Abe	1838
I16_600	I. nautilei	NODE_13427_length_1836_cov_0.704373	lytic	low quality draft	Abe	1836
I16_600	I. nautilei	NODE_13677_length_1828_cov_0.609256	lytic	low quality draft	Abe	1828
I16_600	I. nautilei	NODE_13705_length_1827_cov_0.688746	lytic	low quality draft	Abe	1827
I16_600	I. nautilei	NODE_13875_length_1821_cov_0.780000	lytic	low quality draft	Abe	1821
I16_600	I. nautilei	NODE_15366_length_1775_cov_0.892987	lytic	low quality draft	Abe	1775
I16_600	I. nautilei	NODE_17178_length_1727_cov_0.823786	lytic	low quality draft	Abe	1727
I16_600	I. nautilei	NODE_20392_length_1653_cov_0.604439	lytic	low quality draft	Abe	1653
I16_600	I. nautilei	NODE_21466_length_1630_cov_0.852883	lytic	low quality draft	Abe	1630
I16_600	I. nautilei	NODE_23149_length_1596_cov_1.966780	lytic	low quality draft	Abe	1596
I16_600	I. nautilei	NODE_23605_length_1588_cov_0.802318	lytic	low quality draft	Abe	1588
I16_600	I. nautilei	NODE_23643_length_1587_cov_1.279673	lytic	low quality draft	Abe	1587
I16_600	I. nautilei	NODE_24308_length_1575_cov_0.857634	lytic	low quality draft	Abe	1575
I16_600	I. nautilei	NODE_24664_length_1569_cov_0.640884	lytic	low quality draft	Tahi Moana	1569
I16_600	I. nautilei	NODE_24919_length_1564_cov_1.014553	lytic	low quality draft	Tahi Moana	1564
I16_600	I. nautilei	NODE_25787_length_1549_cov_1.277311	lytic	low quality draft	Tahi Moana	1549
I16_600	I. nautilei	NODE_32090_length_1456_cov_1.537828	lytic	low quality draft	Tahi Moana	1456
I16_600	I. nautilei	NODE_35236_length_1417_cov_0.963735	lytic	low quality draft	Tahi Moana	1417
I16_600	I. nautilei	NODE_46313_length_1306_cov_1.161181	lytic	low quality draft	Tahi Moana	1306
I16_600	I. nautilei	NODE_46772_length_1302_cov_1.068586	lytic	low quality draft	Tahi Moana	1302
I16_600	I. nautilei	NODE_48020_length_1291_cov_0.996581	lytic	low quality draft	Tahi Moana	1291
I16_600	I. nautilei	NODE_51758_length_1261_cov_0.689474	lytic	low quality draft	Tahi Moana	1261
I16_600	I. nautilei	NODE_66335_length_1160_cov_0.896054	lytic	low quality draft	Tahi Moana	1160
I16_600	I. nautilei	NODE_74488_length_1114_cov_1.494461	lytic	low quality draft	Tahi Moana	1114
I16_600	I. nautilei	NODE_93391_length_1025_cov_0.962389	lytic	low quality draft	Tahi Moana	1025
I16_602	I. nautilei	NODE_43_length_13215_cov_19.069039	lytic	low quality draft	Tahi Moana	13215
I16_602	I. nautilei	NODE_280_length_4551_cov_50.593905	lytic	low quality draft	Tahi Moana	4551
I16_602	I. nautilei	NODE_293_length_4411_cov_6.116550	lytic	low quality draft	Tahi Moana	4411
I16_602	I. nautilei	NODE_300_length_4343_cov_3.181194	lytic	low quality draft	Tahi Moana	4343
I16_602	I. nautilei	NODE_342_length_3877_cov_1.617412	lytic	low quality draft	Tahi Moana	3877
I16_602	I. nautilei	NODE_380_length_3415_cov_4.442927	lytic	low quality draft	Tahi Moana	3415
I16_602	I. nautilei	NODE_390_length_3354_cov_39.579957	lytic	low quality draft	Tahi Moana	3354
I16_602	I. nautilei	NODE_409_length_3250_cov_30.013742	lytic	low quality draft	Tahi Moana	3250
I16_602	I. nautilei	NODE_539_length_2642_cov_40.996033	lytic	low quality draft	Tahi Moana	2642
I16_602	I. nautilei	NODE_656_length_2268_cov_31.944574	lytic	low quality draft	Tahi Moana	2268
I16_602	I. nautilei	NODE_740_length_2113_cov_1.589859	lytic	low quality draft	Tahi Moana	2113
I16_602	I. nautilei	NODE_773_length_2070_cov_21.729605	lytic	low quality draft	Tahi Moana	2070
I16_602	I. nautilei	NODE_1098_length_1793_cov_2.523325	lytic	low quality draft	Tahi Moana	1793
I16_602	I. nautilei	NODE_1272_length_1699_cov_2.396705	lytic	low quality draft	Tahi Moana	1699
I16_602	I. nautilei	NODE_1763_length_1551_cov_0.982517	lytic	low quality draft	Tahi Moana	1551
I16_602	I. nautilei	NODE_3128_length_1347_cov_0.664763	lytic	low quality draft	Tahi Moana	1347
I16_602	I. nautilei	NODE_10377_length_1041_cov_1.063043	lytic	low quality draft	Tahi Moana	1041
I16_604	I. nautilei	NODE_110_length_8252_cov_10.070963	lytic	low quality draft	Tahi Moana	8252
I16_604	I. nautilei	NODE_201_length_5961_cov_4.602226	lytic	low quality draft	Tahi Moana	5961
I16_604	I. nautilei	NODE_271_length_4887_cov_20.638061	lytic	low quality draft	Tu'i Malila	4887
I16_604	I. nautilei	NODE_282_length_4702_cov_1.314124	lytic	low quality draft	Tu'i Malila	4702
I16_604	I. nautilei	NODE_298_length_4482_cov_1.392112	lytic	low quality draft	Tu'i Malila	4482
I16_604	I. nautilei	NODE_334_length_4152_cov_2.443066	lytic	low quality draft	Tu'i Malila	4152
I16_604	I. nautilei	NODE_350_length_4011_cov_10.146015	lytic	low quality draft	Tu'i Malila	4011
I16_604	I. nautilei	NODE_476_length_3246_cov_23.086080	lytic	low quality draft	Tu'i Malila	3246
I16_604	I. nautilei	NODE_569_length_2934_cov_1.894419	lytic	low quality draft	Tu'i Malila	2934
I16_604	I. nautilei	NODE_587_length_2908_cov_24.632580	lytic	low quality draft	Tu'i Malila	2908
I16_604	I. nautilei	NODE_588_length_2901_cov_1.530576	lytic	low quality draft	Tu'i Malila	2901
I16_604	I. nautilei	NODE_719_length_2646_cov_27.190891	lytic	low quality draft	Tu'i Malila	2646
I16_604	I. nautilei	NODE_786_length_2549_cov_0.663921	lytic	low quality draft	Tu'i Malila	2549
I16_604	I. nautilei	NODE_816_length_2515_cov_44.846700	lytic	low quality draft	Tu'i Malila	2515
I16_604	I. nautilei	NODE_859_length_2469_cov_19.828365	lytic	low quality draft	Tu'i Malila	2469
I16_604	I. nautilei	NODE_871_length_2455_cov_70.830334	lytic	low quality draft	Tu'i Malila	2455
I16_604	I. nautilei	NODE_914_length_2414_cov_0.708242	lytic	low quality draft	Tu'i Malila	2414
I16_604	I. nautilei	NODE_952_length_2367_cov_1.718611	lytic	low quality draft	Tu'i Malila	2367
I16_604	I. nautilei	NODE_1130_length_2241_cov_0.628302	lytic	low quality draft	Tahi Moana	2241
I16_604	I. nautilei	NODE_1251_length_2155_cov_1.070305	lytic	low quality draft	Tahi Moana	2155
I16_604	I. nautilei	NODE_1340_length_2113_cov_0.804217	lytic	low quality draft	Tahi Moana	2113
I16_604	I. nautilei	NODE_1399_length_2083_cov_2.599388	lytic	low quality draft	Tahi Moana	2083
I16_604	I. nautilei	NODE_1442_length_2066_cov_0.782005	lytic	low quality draft	Tow Cam	2066
I16_604	I. nautilei	NODE_1668_length_1980_cov_2.138784	lytic	low quality draft	Tu'i Malila	1980
I16_604	I. nautilei	NODE_2010_length_1887_cov_38.954700	lytic	low quality draft	Tahi Moana	1887
I16_604	I. nautilei	NODE_2478_length_1789_cov_1.992206	lytic	low quality draft	Tu'i Malila	1789
I16_604	I. nautilei	NODE_3159_length_1692_cov_1.633355	lytic	low quality draft	Tu'i Malila	1692
I16_604	I. nautilei	NODE_6780_length_1413_cov_1.107585	lytic	low quality draft	Tu'i Malila	1413
I16_604	I. nautilei	NODE_11022_length_1263_cov_0.464098	lytic	low quality draft	Tahi Moana	1263
I16_604	I. nautilei	NODE_15758_length_1155_cov_1.908124	lytic	low quality draft	Tow Cam	1155
I16_604	I. nautilei	NODE_18739_length_1106_cov_0.695431	lytic	low quality draft	Tahi Moana	1106
I16_718	I. nautilei	NODE_177_length_6168_cov_13.852323	lytic	low quality draft	Tu'i Malila	6168
I16_718	I. nautilei	NODE_380_length_3543_cov_2.183518	lytic	low quality draft	Tu'i Malila	3543
I16_718	I. nautilei	NODE_446_length_3085_cov_3.133941	lytic	low quality draft	Tu'i Malila	3085
I16_718	I. nautilei	NODE_449_length_3080_cov_15.623184	lytic	low quality draft	Tu'i Malila	3080
I16_718	I. nautilei	NODE_687_length_2272_cov_21.166899	lytic	low quality draft	Tu'i Malila	2272
I16_718	I. nautilei	NODE_721_length_2185_cov_2.302810	lytic	low quality draft	Tu'i Malila	2185
I16_718	I. nautilei	NODE_839_length_1976_cov_22.214016	lytic	low quality draft	Tu'i Malila	1976
I16_718	I. nautilei	NODE_854_length_1954_cov_2.202400	lytic	low quality draft	Tu'i Malila	1954
I16_718	I. nautilei	NODE_968_length_1812_cov_21.178001	lytic	low quality draft	Tu'i Malila	1812
I16_718	I. nautilei	NODE_1134_length_1653_cov_0.703655	lytic	low quality draft	Tu'i Malila	1653
I16_718	I. nautilei	NODE_1346_length_1526_cov_0.528114	lytic	low quality draft	Tu'i Malila	1526
I16_718	I. nautilei	NODE_1439_length_1474_cov_0.606061	lytic	low quality draft	Tu'i Malila	1474
J2423_B37	B. septemdierum	NODE_37_length_8897_cov_8.815975	lytic	low quality draft	Abe	8897
J2423_B37	B. septemdierum	NODE_104_length_5300_cov_2.522302	lytic	low quality draft	Abe	5300
J2423_B37	B. septemdierum	NODE_126_length_4851_cov_8.018605	lytic	low quality draft	Abe	4851
J2423_B37	B. septemdierum	NODE_202_length_3644_cov_15.665626	lytic	low quality draft	Abe	3644
J2423_B37	B. septemdierum	NODE_210_length_3550_cov_11.949840	lytic	low quality draft	Abe	3550
J2423_B37	B. septemdierum	NODE_214_length_3542_cov_2.365098	lytic	low quality draft	Abe	3542
J2423_B37	B. septemdierum	NODE_248_length_3251_cov_11.866454	lytic	low quality draft	Abe	3251
J2423_B37	B. septemdierum	NODE_268_length_3098_cov_16.548875	lytic	low quality draft	Abe	3098
J2423_B37	B. septemdierum	NODE_276_length_3051_cov_2.203072	lytic	low quality draft	Abe	3051
J2423_B37	B. septemdierum	NODE_286_length_3009_cov_9.838643	lytic	low quality draft	Abe	3009
J2423_B37	B. septemdierum	NODE_372_length_2581_cov_11.272358	lytic	low quality draft	Abe	2581
J2423_B37	B. septemdierum	NODE_382_length_2528_cov_67.515995	lytic	low quality draft	Abe	2528
J2423_B37	B. septemdierum	NODE_438_length_2351_cov_1.003587	lytic	low quality draft	Abe	2351
J2423_B37	B. septemdierum	NODE_548_length_2042_cov_5.216033	lytic	low quality draft	Abe	2042
J2423_B37	B. septemdierum	NODE_764_length_1727_cov_5.541719	lytic	low quality draft	Abe	1727
J2423_B37	B. septemdierum	NODE_1043_length_1483_cov_6.641703	lytic	low quality draft	Abe	1483
J2423_B37	B. septemdierum	NODE_1731_length_1192_cov_5.361345	lytic	low quality draft	Abe	1192
J2423_B38	B. septemdierum	NODE_25_length_11585_cov_35.816207	lytic	low quality draft	Abe	11585
J2423_B38	B. septemdierum	NODE_36_length_10005_cov_6.929684	lytic	low quality draft	Abe	10005
J2423_B38	B. septemdierum	NODE_56_length_8387_cov_34.691265	lytic	low quality draft	Abe	8387
J2423_B38	B. septemdierum	NODE_59_length_8181_cov_27.621092	lytic	low quality draft	Abe	8181
J2423_B38	B. septemdierum	NODE_63_length_8013_cov_91.619235	lytic	low quality draft	Abe	8013
J2423_B38	B. septemdierum	NODE_67_length_7872_cov_3.145659	lytic	complete circular	Abe	7872
J2423_B38	B. septemdierum	NODE_67_length_7872_cov_3.145659	lytic	low quality draft	Abe	7872
J2423_B38	B. septemdierum	NODE_90_length_6303_cov_5.782271	lytic	low quality draft	Abe	6303
J2423_B38	B. septemdierum	NODE_158_length_4451_cov_14.352425	lytic	low quality draft	Abe	4451
J2423_B38	B. septemdierum	NODE_166_length_4280_cov_9.078144	lytic	low quality draft	Abe	4280
J2423_B38	B. septemdierum	NODE_169_length_4235_cov_9.612299	lytic	low quality draft	Abe	4235
J2423_B38	B. septemdierum	NODE_204_length_3680_cov_20.715931	lytic	low quality draft	Abe	3680
J2423_B38	B. septemdierum	NODE_205_length_3669_cov_3.001691	lytic	low quality draft	Abe	3669
J2423_B38	B. septemdierum	NODE_222_length_3480_cov_15.191128	lytic	low quality draft	Abe	3480
J2423_B38	B. septemdierum	NODE_268_length_3009_cov_10.626039	lytic	low quality draft	Abe	3009
J2423_B38	B. septemdierum	NODE_344_length_2484_cov_0.760897	lytic	low quality draft	Abe	2484
J2423_B38	B. septemdierum	NODE_349_length_2473_cov_12.090986	lytic	low quality draft	Abe	2473
J2423_B38	B. septemdierum	NODE_533_length_1807_cov_18.970937	lytic	low quality draft	Abe	1807
J2423_B38	B. septemdierum	NODE_595_length_1670_cov_0.906391	lytic	low quality draft	Abe	1670
J2423_B38	B. septemdierum	NODE_796_length_1305_cov_0.706926	lytic	low quality draft	Abe	1305
J2423_B38	B. septemdierum	NODE_883_length_1213_cov_2.969780	lytic	low quality draft	Abe	1213
J2423_B39	B. septemdierum	NODE_44_length_9374_cov_37.091214	lytic	low quality draft	Abe	9374
J2423_B39	B. septemdierum	NODE_90_length_5949_cov_63.573439	lytic	low quality draft	Abe	5949
J2423_B39	B. septemdierum	NODE_117_length_5134_cov_4.407341	lytic	low quality draft	Abe	5134
J2423_B39	B. septemdierum	NODE_129_length_4889_cov_35.455327	lytic	low quality draft	Abe	4889
J2423_B39	B. septemdierum	NODE_130_length_4859_cov_21.181511	lytic	low quality draft	Abe	4859
J2423_B39	B. septemdierum	NODE_133_length_4799_cov_9.866396	lytic	low quality draft	Abe	4799
J2423_B39	B. septemdierum	NODE_170_length_4166_cov_19.999011	lytic	low quality draft	Abe	4166
J2423_B39	B. septemdierum	NODE_176_length_4037_cov_29.150919	lytic	low quality draft	Abe	4037
J2423_B39	B. septemdierum	NODE_177_length_4034_cov_25.998467	lytic	low quality draft	Abe	4034
J2423_B39	B. septemdierum	NODE_220_length_3544_cov_12.286006	lytic	low quality draft	Abe	3544
J2423_B39	B. septemdierum	NODE_237_length_3425_cov_26.261804	lytic	low quality draft	Abe	3425
J2423_B39	B. septemdierum	NODE_259_length_3251_cov_11.292013	lytic	low quality draft	Abe	3251
J2423_B39	B. septemdierum	NODE_264_length_3221_cov_14.250323	lytic	low quality draft	Abe	3221
J2423_B39	B. septemdierum	NODE_281_length_3080_cov_49.216627	lytic	low quality draft	Abe	3080
J2423_B39	B. septemdierum	NODE_379_length_2620_cov_19.430972	lytic	low quality draft	Abe	2620
J2423_B39	B. septemdierum	NODE_395_length_2546_cov_14.804124	lytic	low quality draft	Abe	2546
J2423_B39	B. septemdierum	NODE_409_length_2496_cov_6.106947	lytic	low quality draft	Abe	2496
J2423_B39	B. septemdierum	NODE_508_length_2206_cov_4.883933	lytic	low quality draft	Abe	2206
J2423_B39	B. septemdierum	NODE_583_length_2036_cov_2.702872	lytic	low quality draft	Abe	2036
J2423_B39	B. septemdierum	NODE_650_length_1914_cov_27.033463	lytic	low quality draft	Abe	1914
J2423_B39	B. septemdierum	NODE_768_length_1731_cov_62.652795	lytic	low quality draft	Abe	1731
J2423_B39	B. septemdierum	NODE_865_length_1608_cov_9.872898	lytic	low quality draft	Abe	1608
J2423_B39	B. septemdierum	NODE_910_length_1555_cov_0.468619	lytic	low quality draft	Abe	1555
J2423_B39	B. septemdierum	NODE_942_length_1531_cov_11.822695	lytic	low quality draft	Abe	1531
J2423_B39	B. septemdierum	NODE_974_length_1506_cov_0.298195	lytic	low quality draft	Abe	1506
J2423_B39	B. septemdierum	NODE_1081_length_1416_cov_9.711969	lytic	low quality draft	Abe	1416
J2423_B39	B. septemdierum	NODE_1116_length_1390_cov_8.146572	lytic	low quality draft	Abe	1390
J2423_B39	B. septemdierum	NODE_1161_length_1355_cov_6.413290	lytic	low quality draft	Abe	1355
J2423_B39	B. septemdierum	NODE_1212_length_1325_cov_30.705980	lytic	low quality draft	Abe	1325
J2423_B39	B. septemdierum	NODE_1456_length_1215_cov_3.904936	lytic	low quality draft	Abe	1215
J2423_B39	B. septemdierum	NODE_1882_length_1084_cov_0.447560	lytic	low quality draft	Abe	1084
J2423_B40	B. septemdierum	NODE_78_length_6329_cov_48.700548	lytic	low quality draft	Abe	6329
J2423_B40	B. septemdierum	NODE_98_length_5458_cov_9.612329	lytic	low quality draft	Abe	5458
J2423_B40	B. septemdierum	NODE_145_length_4332_cov_8.528378	lytic	low quality draft	Abe	4332
J2423_B40	B. septemdierum	NODE_173_length_3999_cov_38.634348	lytic	low quality draft	Abe	3999
J2423_B40	B. septemdierum	NODE_197_length_3669_cov_18.924746	lytic	low quality draft	Abe	3669
J2423_B40	B. septemdierum	NODE_217_length_3495_cov_2.312092	lytic	low quality draft	Abe	3495
J2423_B40	B. septemdierum	NODE_227_length_3441_cov_21.958735	lytic	low quality draft	Abe	3441
J2423_B40	B. septemdierum	NODE_246_length_3271_cov_6.372063	lytic	low quality draft	Abe	3271
J2423_B40	B. septemdierum	NODE_254_length_3222_cov_13.916479	lytic	low quality draft	Abe	3222
J2423_B40	B. septemdierum	NODE_298_length_2837_cov_10.277982	lytic	low quality draft	Abe	2837
J2423_B40	B. septemdierum	NODE_306_length_2809_cov_5.525298	lytic	low quality draft	Abe	2809
J2423_B40	B. septemdierum	NODE_576_length_1951_cov_2.616940	lytic	low quality draft	Abe	1951
J2423_B40	B. septemdierum	NODE_832_length_1613_cov_4.758043	lytic	low quality draft	Abe	1613
J2423_B40	B. septemdierum	NODE_873_length_1577_cov_0.592033	lytic	low quality draft	Abe	1577
J2423_B40	B. septemdierum	NODE_882_length_1567_cov_7.213001	lytic	low quality draft	Abe	1567
J2423_B40	B. septemdierum	NODE_1163_length_1350_cov_0.250610	lytic	low quality draft	Abe	1350
J2423_B40	B. septemdierum	NODE_1353_length_1250_cov_3.603189	lytic	low quality draft	Abe	1250
J2423_B40	B. septemdierum	NODE_2032_length_1036_cov_0.572678	lytic	low quality draft	Abe	1036
J2423_B41	B. septemdierum	NODE_26_length_11572_cov_14.046284	lytic	low quality draft	Abe	11572
J2423_B41	B. septemdierum	NODE_146_length_4610_cov_21.209178	lytic	low quality draft	Abe	4610
J2423_B41	B. septemdierum	NODE_196_length_4018_cov_19.850398	lytic	low quality draft	Abe	4018
J2423_B41	B. septemdierum	NODE_228_length_3604_cov_13.665518	lytic	low quality draft	Abe	3604
J2423_B41	B. septemdierum	NODE_231_length_3590_cov_2.825022	lytic	low quality draft	Abe	3590
J2423_B41	B. septemdierum	NODE_304_length_3009_cov_12.697368	lytic	low quality draft	Abe	3009
J2423_B41	B. septemdierum	NODE_351_length_2803_cov_0.953020	lytic	low quality draft	Abe	2803
J2423_B41	B. septemdierum	NODE_364_length_2762_cov_4.802348	lytic	low quality draft	Abe	2762
J2423_B41	B. septemdierum	NODE_411_length_2608_cov_24.525533	lytic	low quality draft	Abe	2608
J2423_B41	B. septemdierum	NODE_506_length_2344_cov_6.404408	lytic	low quality draft	Abe	2344
J2423_B41	B. septemdierum	NODE_529_length_2288_cov_2.077065	lytic	low quality draft	Abe	2288
J2423_B41	B. septemdierum	NODE_708_length_1990_cov_2.489032	lytic	low quality draft	Abe	1990
J2423_B41	B. septemdierum	NODE_799_length_1866_cov_1.534097	lytic	low quality draft	Abe	1866
J2423_B41	B. septemdierum	NODE_819_length_1843_cov_1.083043	lytic	low quality draft	Abe	1843
J2423_B41	B. septemdierum	NODE_1058_length_1637_cov_0.536939	lytic	low quality draft	Abe	1637
J2423_B41	B. septemdierum	NODE_1122_length_1593_cov_2.072690	lytic	low quality draft	Abe	1593
J2423_B42	B. septemdierum	NODE_37_length_8880_cov_3.388401	lytic	low quality draft	Abe	8880
J2423_B42	B. septemdierum	NODE_43_length_8201_cov_17.436139	lytic	complete circular	Abe	8201
J2423_B42	B. septemdierum	NODE_43_length_8201_cov_17.436139	lytic	low quality draft	Abe	8201
J2423_B42	B. septemdierum	NODE_94_length_5530_cov_4.804770	lytic	low quality draft	Abe	5530
J2423_B42	B. septemdierum	NODE_122_length_4794_cov_4.453670	lytic	low quality draft	Abe	4794
J2423_B42	B. septemdierum	NODE_130_length_4687_cov_4.794788	lytic	low quality draft	Abe	4687
J2423_B42	B. septemdierum	NODE_133_length_4623_cov_3.310751	lytic	low quality draft	Abe	4623
J2423_B42	B. septemdierum	NODE_138_length_4605_cov_13.194023	lytic	low quality draft	Abe	4605
J2423_B42	B. septemdierum	NODE_182_length_4094_cov_5.916688	lytic	low quality draft	Abe	4094
J2423_B42	B. septemdierum	NODE_226_length_3686_cov_6.299018	lytic	low quality draft	Abe	3686
J2423_B42	B. septemdierum	NODE_235_length_3578_cov_3.392248	lytic	low quality draft	Abe	3578
J2423_B42	B. septemdierum	NODE_347_length_2983_cov_2.773585	lytic	low quality draft	Abe	2983
J2423_B42	B. septemdierum	NODE_448_length_2604_cov_5.038260	lytic	low quality draft	Abe	2604
J2423_B42	B. septemdierum	NODE_477_length_2558_cov_13.043086	lytic	low quality draft	Abe	2558
J2423_B42	B. septemdierum	NODE_564_length_2359_cov_1.487936	lytic	low quality draft	Abe	2359
J2423_B42	B. septemdierum	NODE_590_length_2324_cov_3.171130	lytic	low quality draft	Abe	2324
J2423_B42	B. septemdierum	NODE_1001_length_1843_cov_1.724739	lytic	low quality draft	Abe	1843
J2423_B42	B. septemdierum	NODE_1641_length_1527_cov_1.164296	lytic	low quality draft	Abe	1527
J2423_B42	B. septemdierum	NODE_1825_length_1468_cov_0.334076	lytic	low quality draft	Abe	1468
J2423_B42	B. septemdierum	NODE_1945_length_1436_cov_0.474525	lytic	low quality draft	Abe	1436
J2423_B42	B. septemdierum	NODE_2110_length_1393_cov_1.798742	lytic	low quality draft	Abe	1393
J2423_B43	B. septemdierum	NODE_29_length_11718_cov_64.246357	lytic	low quality draft	Abe	11718
J2423_B43	B. septemdierum	NODE_44_length_9526_cov_61.262626	lytic	low quality draft	Abe	9526
J2423_B43	B. septemdierum	NODE_132_length_4642_cov_1.646317	lytic	low quality draft	Abe	4642
J2423_B43	B. septemdierum	NODE_134_length_4610_cov_8.535086	lytic	low quality draft	Abe	4610
J2423_B43	B. septemdierum	NODE_175_length_3936_cov_1.590039	lytic	low quality draft	Abe	3936
J2423_B43	B. septemdierum	NODE_207_length_3570_cov_13.257176	lytic	low quality draft	Abe	3570
J2423_B43	B. septemdierum	NODE_228_length_3327_cov_1.835933	lytic	low quality draft	Abe	3327
J2423_B43	B. septemdierum	NODE_232_length_3316_cov_13.919875	lytic	low quality draft	Abe	3316
J2423_B43	B. septemdierum	NODE_251_length_3161_cov_5.981908	lytic	low quality draft	Abe	3161
J2423_B43	B. septemdierum	NODE_256_length_3134_cov_71.458015	lytic	low quality draft	Abe	3134
J2423_B43	B. septemdierum	NODE_347_length_2604_cov_5.047523	lytic	low quality draft	Abe	2604
J2423_B43	B. septemdierum	NODE_461_length_2250_cov_1.208549	lytic	low quality draft	Abe	2250
J2423_B43	B. septemdierum	NODE_480_length_2198_cov_2.262879	lytic	low quality draft	Abe	2198
J2423_B43	B. septemdierum	NODE_673_length_1826_cov_4.174780	lytic	low quality draft	Abe	1826
J2423_B43	B. septemdierum	NODE_754_length_1721_cov_1.976875	lytic	low quality draft	Abe	1721
J2423_B43	B. septemdierum	NODE_2258_length_1061_cov_11.391489	lytic	low quality draft	Abe	1061
J2423_B44	B. septemdierum	NODE_24_length_9974_cov_22.086471	lytic	low quality draft	Abe	9974
J2423_B44	B. septemdierum	NODE_245_length_3010_cov_5.128072	lytic	low quality draft	Abe	3010
J2423_B44	B. septemdierum	NODE_266_length_2857_cov_5.179459	lytic	low quality draft	Abe	2857
J2423_B44	B. septemdierum	NODE_341_length_2477_cov_2.656197	lytic	low quality draft	Abe	2477
J2423_B44	B. septemdierum	NODE_404_length_2236_cov_18.590071	lytic	low quality draft	Abe	2236
J2423_B44	B. septemdierum	NODE_433_length_2155_cov_3.487217	lytic	low quality draft	Abe	2155
J2423_B44	B. septemdierum	NODE_635_length_1700_cov_4.430019	lytic	low quality draft	Abe	1700
J2423_B44	B. septemdierum	NODE_697_length_1615_cov_17.637216	lytic	low quality draft	Abe	1615
J2423_B44	B. septemdierum	NODE_1113_length_1287_cov_1.414237	lytic	complete circular	Abe	1287
J2423_B44	B. septemdierum	NODE_1113_length_1287_cov_1.414237	lytic	low quality draft	Abe	1287
J2423_B45	B. septemdierum	NODE_34_length_11086_cov_39.805300	lytic	low quality draft	Abe	11086
J2423_B45	B. septemdierum	NODE_38_length_10727_cov_8.327079	lytic	low quality draft	Abe	10727
J2423_B45	B. septemdierum	NODE_75_length_7113_cov_15.182065	lytic	low quality draft	Abe	7113
J2423_B45	B. septemdierum	NODE_127_length_4958_cov_6.279719	lytic	low quality draft	Abe	4958
J2423_B45	B. septemdierum	NODE_132_length_4883_cov_18.796304	lytic	low quality draft	Abe	4883
J2423_B45	B. septemdierum	NODE_252_length_3251_cov_9.237700	lytic	low quality draft	Abe	3251
J2423_B45	B. septemdierum	NODE_295_length_3009_cov_7.873961	lytic	low quality draft	Abe	3009
J2423_B45	B. septemdierum	NODE_563_length_2000_cov_5.245875	lytic	low quality draft	Abe	2000
J2423_B45	B. septemdierum	NODE_632_length_1842_cov_3.198141	lytic	low quality draft	Abe	1842
J2423_B46	B. septemdierum	NODE_23_length_11348_cov_8.598646	lytic	low quality draft	Abe	11348
J2423_B46	B. septemdierum	NODE_24_length_11112_cov_120.241652	lytic	low quality draft	Abe	11112
J2423_B46	B. septemdierum	NODE_40_length_9590_cov_100.193368	lytic	low quality draft	Abe	9590
J2423_B46	B. septemdierum	NODE_57_length_8149_cov_93.876931	lytic	low quality draft	Abe	8149
J2423_B46	B. septemdierum	NODE_60_length_7754_cov_88.725141	lytic	low quality draft	Abe	7754
J2423_B46	B. septemdierum	NODE_62_length_7621_cov_150.704667	lytic	low quality draft	Abe	7621
J2423_B46	B. septemdierum	NODE_66_length_7357_cov_343.245439	lytic	low quality draft	Abe	7357
J2423_B46	B. septemdierum	NODE_70_length_7124_cov_76.937598	lytic	low quality draft	Abe	7124
J2423_B46	B. septemdierum	NODE_72_length_6869_cov_241.194280	lytic	low quality draft	Abe	6869
J2423_B46	B. septemdierum	NODE_78_length_6642_cov_71.264530	lytic	low quality draft	Abe	6642
J2423_B46	B. septemdierum	NODE_81_length_6537_cov_28.572163	lytic	low quality draft	Abe	6537
J2423_B46	B. septemdierum	NODE_119_length_5386_cov_37.052612	lytic	low quality draft	Abe	5386
J2423_B46	B. septemdierum	NODE_125_length_5296_cov_7.614300	lytic	low quality draft	Abe	5296
J2423_B46	B. septemdierum	NODE_143_length_4855_cov_6.084918	lytic	low quality draft	Abe	4855
J2423_B46	B. septemdierum	NODE_158_length_4570_cov_5.631378	lytic	low quality draft	Abe	4570
J2423_B46	B. septemdierum	NODE_172_length_4352_cov_208.013945	lytic	low quality draft	Abe	4352
J2423_B46	B. septemdierum	NODE_178_length_4261_cov_93.352174	lytic	low quality draft	Abe	4261
J2423_B46	B. septemdierum	NODE_190_length_4077_cov_93.684277	lytic	low quality draft	Abe	4077
J2423_B46	B. septemdierum	NODE_210_length_3854_cov_50.240825	lytic	low quality draft	Abe	3854
J2423_B46	B. septemdierum	NODE_225_length_3657_cov_11.087387	lytic	low quality draft	Abe	3657
J2423_B46	B. septemdierum	NODE_252_length_3452_cov_15.987992	lytic	low quality draft	Abe	3452
J2423_B46	B. septemdierum	NODE_256_length_3399_cov_109.559487	lytic	low quality draft	Abe	3399
J2423_B46	B. septemdierum	NODE_274_length_3294_cov_206.124173	lytic	low quality draft	Abe	3294
J2423_B46	B. septemdierum	NODE_337_length_2931_cov_58.615658	lytic	low quality draft	Abe	2931
J2423_B46	B. septemdierum	NODE_355_length_2828_cov_16.134466	lytic	low quality draft	Abe	2828
J2423_B46	B. septemdierum	NODE_375_length_2725_cov_2.005376	lytic	low quality draft	Abe	2725
J2423_B46	B. septemdierum	NODE_418_length_2604_cov_5.414821	lytic	low quality draft	Abe	2604
J2423_B46	B. septemdierum	NODE_469_length_2433_cov_6.756055	lytic	low quality draft	Abe	2433
J2423_B46	B. septemdierum	NODE_533_length_2270_cov_75.680316	lytic	low quality draft	Abe	2270
J2423_B46	B. septemdierum	NODE_584_length_2179_cov_29.554908	lytic	low quality draft	Abe	2179
J2423_B46	B. septemdierum	NODE_623_length_2069_cov_4.253593	lytic	low quality draft	Abe	2069
J2423_B46	B. septemdierum	NODE_648_length_2020_cov_5.339126	lytic	low quality draft	Abe	2020
J2423_B46	B. septemdierum	NODE_744_length_1882_cov_49.780806	lytic	low quality draft	Abe	1882
J2423_B46	B. septemdierum	NODE_787_length_1828_cov_6.034564	lytic	low quality draft	Abe	1828
J2423_B46	B. septemdierum	NODE_809_length_1797_cov_0.639618	lytic	low quality draft	Abe	1797
J2423_B46	B. septemdierum	NODE_952_length_1649_cov_0.465314	lytic	low quality draft	Abe	1649
J2423_B46	B. septemdierum	NODE_1143_length_1496_cov_2.573818	lytic	low quality draft	Abe	1496
J2423_B46	B. septemdierum	NODE_1675_length_1253_cov_5.236749	lytic	low quality draft	Abe	1253
J2423_B46	B. septemdierum	NODE_2194_length_1115_cov_0.711268	lytic	low quality draft	Abe	1115
J2423_B46	B. septemdierum	NODE_2489_length_1057_cov_5.178419	lytic	low quality draft	Abe	1057
J2423_B46	B. septemdierum	NODE_2490_length_1057_cov_2.833333	lytic	low quality draft	Abe	1057
J2426_B103	B. septemdierum	NODE_24_length_11274_cov_4.895095	lytic	low quality draft	Abe	11274
J2426_B103	B. septemdierum	NODE_51_length_8026_cov_7.918406	lytic	low quality draft	Abe	8026
J2426_B103	B. septemdierum	NODE_85_length_5940_cov_3.743770	lytic	low quality draft	Abe	5940
J2426_B103	B. septemdierum	NODE_141_length_4438_cov_3.453556	lytic	low quality draft	Abe	4438
J2426_B103	B. septemdierum	NODE_175_length_3733_cov_3.143965	lytic	low quality draft	Abe	3733
J2426_B103	B. septemdierum	NODE_556_length_1817_cov_1.351415	lytic	low quality draft	Abe	1817
J2426_B103	B. septemdierum	NODE_562_length_1803_cov_1.439952	lytic	low quality draft	Abe	1803
J2426_B103	B. septemdierum	NODE_624_length_1679_cov_0.786264	lytic	low quality draft	Abe	1679
J2426_B103	B. septemdierum	NODE_1564_length_1107_cov_0.576065	lytic	low quality draft	Abe	1107
J2426_B104	B. septemdierum	NODE_155_length_7529_cov_33.395248	lytic	low quality draft	Abe	7529
J2426_B104	B. septemdierum	NODE_399_length_4145_cov_3.844682	lytic	low quality draft	Abe	4145
J2426_B104	B. septemdierum	NODE_485_length_3801_cov_16.385054	lytic	low quality draft	Abe	3801
J2426_B104	B. septemdierum	NODE_490_length_3779_cov_1.413067	lytic	low quality draft	Abe	3779
J2426_B104	B. septemdierum	NODE_500_length_3744_cov_16.417886	lytic	low quality draft	Abe	3744
J2426_B104	B. septemdierum	NODE_549_length_3602_cov_27.762137	lytic	low quality draft	Abe	3602
J2426_B104	B. septemdierum	NODE_640_length_3408_cov_1.933374	lytic	low quality draft	Abe	3408
J2426_B104	B. septemdierum	NODE_646_length_3401_cov_4.763110	lytic	low quality draft	Abe	3401
J2426_B104	B. septemdierum	NODE_718_length_3291_cov_22.335331	lytic	low quality draft	Abe	3291
J2426_B104	B. septemdierum	NODE_723_length_3281_cov_4.917722	lytic	low quality draft	Abe	3281
J2426_B104	B. septemdierum	NODE_741_length_3251_cov_31.837700	lytic	low quality draft	Abe	3251
J2426_B104	B. septemdierum	NODE_776_length_3198_cov_38.990575	lytic	low quality draft	Abe	3198
J2426_B104	B. septemdierum	NODE_847_length_3100_cov_0.570661	lytic	low quality draft	Abe	3100
J2426_B104	B. septemdierum	NODE_862_length_3085_cov_5.214238	lytic	low quality draft	Abe	3085
J2426_B104	B. septemdierum	NODE_918_length_3026_cov_1.790017	lytic	low quality draft	Abe	3026
J2426_B104	B. septemdierum	NODE_939_length_3011_cov_46.207612	lytic	low quality draft	Abe	3011
J2426_B104	B. septemdierum	NODE_943_length_3009_cov_21.879848	lytic	low quality draft	Abe	3009
J2426_B104	B. septemdierum	NODE_1209_length_2780_cov_1.767582	lytic	low quality draft	Abe	2780
J2426_B104	B. septemdierum	NODE_1249_length_2754_cov_0.828712	lytic	low quality draft	Abe	2754
J2426_B104	B. septemdierum	NODE_1345_length_2680_cov_1.215709	lytic	low quality draft	Abe	2680
J2426_B104	B. septemdierum	NODE_1487_length_2612_cov_1.119229	lytic	low quality draft	Abe	2612
J2426_B104	B. septemdierum	NODE_1693_length_2528_cov_1.043623	lytic	low quality draft	Abe	2528
J2426_B104	B. septemdierum	NODE_1852_length_2472_cov_0.724798	lytic	low quality draft	Abe	2472
J2426_B104	B. septemdierum	NODE_1937_length_2448_cov_0.862484	lytic	low quality draft	Abe	2448
J2426_B104	B. septemdierum	NODE_2128_length_2392_cov_1.964773	lytic	low quality draft	Abe	2392
J2426_B104	B. septemdierum	NODE_3464_length_2124_cov_1.244134	lytic	low quality draft	Abe	2124
J2426_B104	B. septemdierum	NODE_3504_length_2119_cov_0.611612	lytic	low quality draft	Abe	2119
J2426_B104	B. septemdierum	NODE_3894_length_2066_cov_2.346530	lytic	complete circular	Abe	2066
J2426_B104	B. septemdierum	NODE_3894_length_2066_cov_2.346530	lytic	low quality draft	Abe	2066
J2426_B104	B. septemdierum	NODE_4124_length_2036_cov_2.033943	lytic	low quality draft	Abe	2036
J2426_B104	B. septemdierum	NODE_4179_length_2031_cov_1.702618	lytic	complete circular	Abe	2031
J2426_B104	B. septemdierum	NODE_4179_length_2031_cov_1.702618	lytic	low quality draft	Abe	2031
J2426_B104	B. septemdierum	NODE_4500_length_1993_cov_1.399038	lytic	low quality draft	Abe	1993
J2426_B104	B. septemdierum	NODE_7150_length_1782_cov_0.756773	lytic	low quality draft	Abe	1782
J2426_B104	B. septemdierum	NODE_9024_length_1684_cov_0.840691	lytic	low quality draft	Abe	1684
J2426_B104	B. septemdierum	NODE_10373_length_1628_cov_0.610484	lytic	low quality draft	Abe	1628
J2426_B104	B. septemdierum	NODE_10460_length_1624_cov_3.416500	lytic	low quality draft	Abe	1624
J2426_B104	B. septemdierum	NODE_13191_length_1534_cov_6.480538	lytic	low quality draft	Abe	1534
J2426_B104	B. septemdierum	NODE_17199_length_1435_cov_0.579909	lytic	low quality draft	Abe	1435
J2426_B104	B. septemdierum	NODE_19062_length_1396_cov_8.312157	lytic	low quality draft	Abe	1396
J2426_B104	B. septemdierum	NODE_19066_length_1396_cov_1.923137	lytic	low quality draft	Abe	1396
J2426_B104	B. septemdierum	NODE_19599_length_1386_cov_1.258498	lytic	low quality draft	Abe	1386
J2426_B104	B. septemdierum	NODE_23051_length_1330_cov_0.851944	lytic	low quality draft	Abe	1330
J2426_B104	B. septemdierum	NODE_23564_length_1322_cov_1.554538	lytic	complete circular	Abe	1322
J2426_B104	B. septemdierum	NODE_23564_length_1322_cov_1.554538	lytic	low quality draft	Abe	1322
J2426_B104	B. septemdierum	NODE_34978_length_1183_cov_1.623352	lytic	complete circular	Abe	1183
J2426_B104	B. septemdierum	NODE_34978_length_1183_cov_1.623352	lytic	low quality draft	Abe	1183
J2426_B105	B. septemdierum	NODE_40_length_7976_cov_10.046340	lytic	low quality draft	Abe	7976
J2426_B105	B. septemdierum	NODE_49_length_7457_cov_22.523719	lytic	low quality draft	Abe	7457
J2426_B105	B. septemdierum	NODE_121_length_4658_cov_2.623319	lytic	low quality draft	Abe	4658
J2426_B105	B. septemdierum	NODE_129_length_4575_cov_9.850696	lytic	low quality draft	Abe	4575
J2426_B105	B. septemdierum	NODE_130_length_4562_cov_11.870074	lytic	low quality draft	Abe	4562
J2426_B105	B. septemdierum	NODE_147_length_4332_cov_2.780812	lytic	low quality draft	Abe	4332
J2426_B105	B. septemdierum	NODE_163_length_4137_cov_4.014193	lytic	low quality draft	Abe	4137
J2426_B105	B. septemdierum	NODE_286_length_3010_cov_4.084112	lytic	low quality draft	Abe	3010
J2426_B105	B. septemdierum	NODE_414_length_2347_cov_4.312219	lytic	low quality draft	Abe	2347
J2426_B105	B. septemdierum	NODE_437_length_2262_cov_5.551144	lytic	low quality draft	Abe	2262
J2426_B105	B. septemdierum	NODE_477_length_2171_cov_2.062439	lytic	low quality draft	Abe	2171
J2426_B105	B. septemdierum	NODE_562_length_2002_cov_3.067517	lytic	complete circular	Abe	2002
J2426_B105	B. septemdierum	NODE_562_length_2002_cov_3.067517	lytic	low quality draft	Abe	2002
J2426_B105	B. septemdierum	NODE_604_length_1935_cov_1.575524	lytic	low quality draft	Abe	1935
J2426_B105	B. septemdierum	NODE_685_length_1806_cov_7.096736	lytic	low quality draft	Abe	1806
J2426_B105	B. septemdierum	NODE_902_length_1585_cov_3.184426	lytic	complete circular	Abe	1585
J2426_B105	B. septemdierum	NODE_902_length_1585_cov_3.184426	lytic	low quality draft	Abe	1585
J2426_B106	B. septemdierum	NODE_114_length_5411_cov_2.613422	lytic	low quality draft	Abe	5411
J2426_B106	B. septemdierum	NODE_117_length_5284_cov_3.157467	lytic	low quality draft	Abe	5284
J2426_B106	B. septemdierum	NODE_152_length_4652_cov_6.418892	lytic	low quality draft	Abe	4652
J2426_B106	B. septemdierum	NODE_168_length_4451_cov_13.867898	lytic	low quality draft	Abe	4451
J2426_B106	B. septemdierum	NODE_194_length_4105_cov_40.364960	lytic	low quality draft	Abe	4105
J2426_B106	B. septemdierum	NODE_276_length_3371_cov_1.097231	lytic	low quality draft	Abe	3371
J2426_B106	B. septemdierum	NODE_309_length_3251_cov_11.298722	lytic	low quality draft	Abe	3251
J2426_B106	B. septemdierum	NODE_398_length_2921_cov_1.636429	lytic	complete circular	Abe	2921
J2426_B106	B. septemdierum	NODE_398_length_2921_cov_1.636429	lytic	low quality draft	Abe	2921
J2426_B106	B. septemdierum	NODE_782_length_2187_cov_3.314618	lytic	complete circular	Abe	2187
J2426_B106	B. septemdierum	NODE_782_length_2187_cov_3.314618	lytic	low quality draft	Abe	2187
J2426_B106	B. septemdierum	NODE_1029_length_1975_cov_0.431499	lytic	low quality draft	Abe	1975
J2426_B106	B. septemdierum	NODE_1058_length_1952_cov_0.691425	lytic	low quality draft	Abe	1952
J2426_B106	B. septemdierum	NODE_1077_length_1944_cov_2.913878	lytic	low quality draft	Abe	1944
J2426_B106	B. septemdierum	NODE_4838_length_1229_cov_2.045126	lytic	low quality draft	Abe	1229
J2426_B107	B. septemdierum	NODE_52_length_10677_cov_122.227833	lytic	low quality draft	Abe	10677
J2426_B107	B. septemdierum	NODE_169_length_5949_cov_1.927419	lytic	low quality draft	Abe	5949
J2426_B107	B. septemdierum	NODE_211_length_5110_cov_3.444578	lytic	low quality draft	Abe	5110
J2426_B107	B. septemdierum	NODE_299_length_4186_cov_8.317835	lytic	low quality draft	Abe	4186
J2426_B107	B. septemdierum	NODE_314_length_4112_cov_56.130544	lytic	low quality draft	Abe	4112
J2426_B107	B. septemdierum	NODE_316_length_4093_cov_42.555639	lytic	low quality draft	Abe	4093
J2426_B107	B. septemdierum	NODE_347_length_3799_cov_3.477162	lytic	low quality draft	Abe	3799
J2426_B107	B. septemdierum	NODE_368_length_3676_cov_64.766526	lytic	low quality draft	Abe	3676
J2426_B107	B. septemdierum	NODE_418_length_3352_cov_100.519653	lytic	low quality draft	Abe	3352
J2426_B107	B. septemdierum	NODE_458_length_3136_cov_3.887894	lytic	low quality draft	Abe	3136
J2426_B107	B. septemdierum	NODE_519_length_2903_cov_66.528756	lytic	low quality draft	Abe	2903
J2426_B107	B. septemdierum	NODE_531_length_2842_cov_1.348401	lytic	complete circular	Abe	2842
J2426_B107	B. septemdierum	NODE_531_length_2842_cov_1.348401	lytic	low quality draft	Abe	2842
J2426_B107	B. septemdierum	NODE_612_length_2614_cov_1.452467	lytic	low quality draft	Abe	2614
J2426_B107	B. septemdierum	NODE_625_length_2575_cov_1.129992	lytic	complete circular	Abe	2575
J2426_B107	B. septemdierum	NODE_625_length_2575_cov_1.129992	lytic	low quality draft	Abe	2575
J2426_B107	B. septemdierum	NODE_769_length_2199_cov_8.339750	lytic	low quality draft	Abe	2199
J2426_B107	B. septemdierum	NODE_783_length_2173_cov_65.426901	lytic	low quality draft	Abe	2173
J2426_B107	B. septemdierum	NODE_817_length_2125_cov_2.140719	lytic	low quality draft	Abe	2125
J2426_B107	B. septemdierum	NODE_927_length_1986_cov_1.512064	lytic	low quality draft	Abe	1986
J2426_B107	B. septemdierum	NODE_990_length_1917_cov_3.938753	lytic	low quality draft	Abe	1917
J2426_B107	B. septemdierum	NODE_1106_length_1795_cov_2.137993	lytic	low quality draft	Abe	1795
J2426_B107	B. septemdierum	NODE_1192_length_1724_cov_0.910168	lytic	low quality draft	Abe	1724
J2426_B107	B. septemdierum	NODE_1411_length_1567_cov_3.648686	lytic	complete circular	Abe	1567
[truncated: 3,341 more rows]

## Sheet: SupTable 4
Supplementary Table 4. dRep output clusters and associated geNomad taxonomic classifications for phages from the metagenome. Rows highlighted in yellow represent lysogenic prophages confirmed in symbiont MAGs (see Supplementary Table 7)
dRep		genomad
phage_ID	Phage Species Cluster	n_genes_with_taxonomy	agreement	lineage	class	order	Host	Vent	Symbiont-Targeting
K09_223_lytic_NODE_114_length_11601_cov_11.075697	1	na	na	na	Unknown		A. kojimai	Tu'i Malila	gamma1
K09_234_lytic_NODE_42_length_11882_cov_3.090639	1	na	na	na	Unknown		A. kojimai	Tu'i Malila	gamma1
K09_243_lytic_NODE_49_length_11934_cov_5.307035	1	na	na	na	Unknown		A. kojimai	Tu'i Malila	gamma1
K16_53_lytic_NODE_25_length_13381_cov_8.584917	1	na	na	na	Unknown		A. kojimai	Tu'i Malila	gamma1
K16_55_lytic_NODE_47_length_12135_cov_41.652406	1	na	na	na	Unknown		A. kojimai	Tu'i Malila	gamma1
K16_65_lytic_NODE_44_length_11770_cov_5.412568	1	na	na	na	Unknown		A. kojimai	Tu'i Malila	gamma1
K16_67_lytic_NODE_92_length_11783_cov_12.640027	1	na	na	na	Unknown		A. kojimai	Tu'i Malila	gamma1
K09_101_lytic_NODE_2_length_44704_cov_3.131799	2	26	1	Viruses;Duplodnaviria;Heunggongvirae;Uroviricota;Caudoviricetes	Caudoviricetes		A. kojimai	ABE	No
K09_115_lysogenic_NODE_2_length_37122_cov_2.260858	2	27	1	Viruses;Duplodnaviria;Heunggongvirae;Uroviricota;Caudoviricetes	Caudoviricetes		A. kojimai	ABE	No
K16_67_lysogenic_NODE_17_length_20144_cov_1.853818	2	14	1	Viruses;Duplodnaviria;Heunggongvirae;Uroviricota;Caudoviricetes	Caudoviricetes		A. kojimai	Tu'i Malila	No
K16_67_lytic_NODE_144_length_10000_cov_1.566758	2	7	1	Viruses;Duplodnaviria;Heunggongvirae;Uroviricota;Caudoviricetes	Caudoviricetes		A. kojimai	Tu'i Malila	No
S09_221_lytic_NODE_56_length_10349_cov_1.559836	2	8	1	Viruses;Duplodnaviria;Heunggongvirae;Uroviricota;Caudoviricetes	Caudoviricetes		A. strummeri	Tu'i Malila	No
S09_231_lytic_NODE_2_length_42228_cov_3.907403	2	26	1	Viruses;Duplodnaviria;Heunggongvirae;Uroviricota;Caudoviricetes	Caudoviricetes		A. strummeri	Tu'i Malila	No
S09_237_lytic_NODE_11_length_17604_cov_1.843105	2	16	1	Viruses;Duplodnaviria;Heunggongvirae;Uroviricota;Caudoviricetes	Caudoviricetes		A. strummeri	Tu'i Malila	No
S09_237_lytic_NODE_46_length_12133_cov_2.259907	2	9	1	Viruses;Duplodnaviria;Heunggongvirae;Uroviricota;Caudoviricetes	Caudoviricetes		A. strummeri	Tu'i Malila	No
K09_101_lytic_NODE_19_length_15394_cov_10.434230	3	9	1	Viruses;Duplodnaviria;Heunggongvirae;Uroviricota;Caudoviricetes	Caudoviricetes		A. kojimai	ABE	No
K09_101_lytic_NODE_3_length_31150_cov_10.146734	3	30	1	Viruses;Duplodnaviria;Heunggongvirae;Uroviricota;Caudoviricetes	Caudoviricetes		A. kojimai	ABE	gamma1
K09_115_lytic_NODE_24_length_13386_cov_4.306898	3	6	1	Viruses;Duplodnaviria;Heunggongvirae;Uroviricota;Caudoviricetes	Caudoviricetes		A. kojimai	ABE	No
K09_115_lytic_NODE_3_length_34739_cov_4.344416	3	27	1	Viruses;Duplodnaviria;Heunggongvirae;Uroviricota;Caudoviricetes	Caudoviricetes		A. kojimai	ABE	gamma1
K09_222_lytic_NODE_11_length_37715_cov_1.797468	3	35	1	Viruses;Duplodnaviria;Heunggongvirae;Uroviricota;Caudoviricetes	Caudoviricetes		A. kojimai	Tu'i Malila	No
K09_223_lytic_NODE_2_length_50533_cov_12.059351	3	36	1	Viruses;Duplodnaviria;Heunggongvirae;Uroviricota;Caudoviricetes	Caudoviricetes		A. kojimai	Tu'i Malila	gamma1
K09_234_lytic_NODE_1_length_46757_cov_4.197851	3	35	1	Viruses;Duplodnaviria;Heunggongvirae;Uroviricota;Caudoviricetes	Caudoviricetes		A. kojimai	Tu'i Malila	No
K09_243_lytic_NODE_22_length_15456_cov_1.549332	3	9	1	Viruses;Duplodnaviria;Heunggongvirae;Uroviricota;Caudoviricetes	Caudoviricetes		A. kojimai	Tu'i Malila	No
K16_41_lytic_NODE_35_length_12886_cov_1.678339	3	10	1	Viruses;Duplodnaviria;Heunggongvirae;Uroviricota;Caudoviricetes	Caudoviricetes		A. kojimai	Tu'i Malila	No
K16_55_lytic_NODE_2_length_50277_cov_7.867214	3	36	1	Viruses;Duplodnaviria;Heunggongvirae;Uroviricota;Caudoviricetes	Caudoviricetes		A. kojimai	Tu'i Malila	gamma1
K16_63_lytic_NODE_4_length_26351_cov_5.121998	3	28	1	Viruses;Duplodnaviria;Heunggongvirae;Uroviricota;Caudoviricetes	Caudoviricetes		A. kojimai	Tu'i Malila	No
K16_65_lytic_NODE_1_length_38186_cov_2.152292	3	26	1	Viruses;Duplodnaviria;Heunggongvirae;Uroviricota;Caudoviricetes	Caudoviricetes		A. kojimai	Tu'i Malila	No
S16_485_lytic_NODE_55_length_10084_cov_2.485496	3	13	1	Viruses;Duplodnaviria;Heunggongvirae;Uroviricota;Caudoviricetes	Caudoviricetes		A. strummeri	Tahi Moana	No
S16_487_lytic_NODE_4_length_25574_cov_7.720662	3	20	1	Viruses;Duplodnaviria;Heunggongvirae;Uroviricota;Caudoviricetes	Caudoviricetes		A. strummeri	Tahi Moana	No
S16_487_lytic_NODE_8_length_20275_cov_6.909596	3	11	1	Viruses;Duplodnaviria;Heunggongvirae;Uroviricota;Caudoviricetes	Caudoviricetes		A. strummeri	Tahi Moana	gamma1
K09_223_lytic_NODE_113_length_11719_cov_4.211157	4	5	1	Viruses;Duplodnaviria;Heunggongvirae;Uroviricota;Caudoviricetes	Caudoviricetes		A. kojimai	Tu'i Malila	gamma1
K09_243_lytic_NODE_50_length_11720_cov_2.332701	4	5	1	Viruses;Duplodnaviria;Heunggongvirae;Uroviricota;Caudoviricetes	Caudoviricetes		A. kojimai	Tu'i Malila	gamma1
K16_53_lytic_NODE_36_length_11710_cov_3.021917	4	5	1	Viruses;Duplodnaviria;Heunggongvirae;Uroviricota;Caudoviricetes	Caudoviricetes		A. kojimai	Tu'i Malila	gamma1
S09_231_lysogenic_NODE_4_length_29531_cov_23.648963_fragment_1	4	7	1	Viruses;Duplodnaviria;Heunggongvirae;Uroviricota;Caudoviricetes	Caudoviricetes		A. strummeri	Tu'i Malila	No
S09_238_lytic_NODE_54_length_10309_cov_17.604829	4	5	1	Viruses;Duplodnaviria;Heunggongvirae;Uroviricota;Caudoviricetes	Caudoviricetes		A. strummeri	Tu'i Malila	gamma1
K09_101_lysogenic_NODE_1_length_50876_cov_9.770308	5	17	1	Viruses;Duplodnaviria;Heunggongvirae;Uroviricota;Caudoviricetes	Caudoviricetes		A. kojimai	ABE	No
K09_115_lysogenic_NODE_5_length_23639_cov_4.039161	5	9	1	Viruses;Duplodnaviria;Heunggongvirae;Uroviricota;Caudoviricetes	Caudoviricetes		A. kojimai	ABE	No
K09_115_lytic_NODE_4_length_33272_cov_4.136979	5	14	1	Viruses;Duplodnaviria;Heunggongvirae;Uroviricota;Caudoviricetes	Caudoviricetes		A. kojimai	ABE	gamma1
K09_219_lysogenic_NODE_1_length_68364_cov_46.366338_fragment_1	5	23	1	Viruses;Duplodnaviria;Heunggongvirae;Uroviricota;Caudoviricetes	Caudoviricetes		A. kojimai	Tu'i Malila	No
K09_222_lysogenic_NODE_2_length_96758_cov_10.937891_fragment_1	5	23	1	Viruses;Duplodnaviria;Heunggongvirae;Uroviricota;Caudoviricetes	Caudoviricetes		A. kojimai	Tu'i Malila	No
K09_222_lytic_NODE_64_length_16636_cov_1.689737	5	12	1	Viruses;Duplodnaviria;Heunggongvirae;Uroviricota;Caudoviricetes	Caudoviricetes		A. kojimai	Tu'i Malila	gamma1
K09_223_lysogenic_NODE_1_length_56789_cov_32.428319	5	22	1	Viruses;Duplodnaviria;Heunggongvirae;Uroviricota;Caudoviricetes	Caudoviricetes		A. kojimai	Tu'i Malila	No
K09_223_lytic_NODE_67_length_14521_cov_4.446042	5	9	1	Viruses;Duplodnaviria;Heunggongvirae;Uroviricota;Caudoviricetes	Caudoviricetes		A. kojimai	Tu'i Malila	gamma1
K09_223_lytic_NODE_68_length_14473_cov_4.558528	5	6	1	Viruses;Duplodnaviria;Heunggongvirae;Uroviricota;Caudoviricetes	Caudoviricetes		A. kojimai	Tu'i Malila	gamma1
K09_234_lysogenic_NODE_4_length_28003_cov_2.297898	5	15	1	Viruses;Duplodnaviria;Heunggongvirae;Uroviricota;Caudoviricetes	Caudoviricetes		A. kojimai	Tu'i Malila	No
K09_243_lytic_NODE_30_length_13485_cov_2.314202	5	9	1	Viruses;Duplodnaviria;Heunggongvirae;Uroviricota;Caudoviricetes	Caudoviricetes		A. kojimai	Tu'i Malila	gamma1
K09_243_lytic_NODE_3_length_26460_cov_2.456471	5	15	1	Viruses;Duplodnaviria;Heunggongvirae;Uroviricota;Caudoviricetes	Caudoviricetes		A. kojimai	Tu'i Malila	gamma1
K09_243_lytic_NODE_51_length_11581_cov_2.414485	5	6	1	Viruses;Duplodnaviria;Heunggongvirae;Uroviricota;Caudoviricetes	Caudoviricetes		A. kojimai	Tu'i Malila	gamma1
K16_41_lysogenic_NODE_1_length_57636_cov_31.979379	5	23	1	Viruses;Duplodnaviria;Heunggongvirae;Uroviricota;Caudoviricetes	Caudoviricetes		A. kojimai	Tu'i Malila	No
K16_49_lytic_NODE_19_length_13975_cov_5.937058	5	9	1	Viruses;Duplodnaviria;Heunggongvirae;Uroviricota;Caudoviricetes	Caudoviricetes		A. kojimai	Tu'i Malila	gamma1
K16_49_lytic_NODE_5_length_21184_cov_5.679960	5	8	1	Viruses;Duplodnaviria;Heunggongvirae;Uroviricota;Caudoviricetes	Caudoviricetes		A. kojimai	Tu'i Malila	gamma1
K16_53_lysogenic_NODE_1_length_40514_cov_17.175129_fragment_1	5	7	1	Viruses;Duplodnaviria;Heunggongvirae;Uroviricota;Caudoviricetes	Caudoviricetes		A. kojimai	Tu'i Malila	No
K16_53_lytic_NODE_12_length_16727_cov_14.326328	5	12	1	Viruses;Duplodnaviria;Heunggongvirae;Uroviricota;Caudoviricetes	Caudoviricetes		A. kojimai	Tu'i Malila	gamma1
K16_55_lysogenic_NODE_1_length_56890_cov_50.467896	5	22	1	Viruses;Duplodnaviria;Heunggongvirae;Uroviricota;Caudoviricetes	Caudoviricetes		A. kojimai	Tu'i Malila	No
K16_55_lytic_NODE_48_length_12098_cov_11.100443	5	7	1	Viruses;Duplodnaviria;Heunggongvirae;Uroviricota;Caudoviricetes	Caudoviricetes		A. kojimai	Tu'i Malila	gamma1
K16_55_lytic_NODE_8_length_21093_cov_10.506246	5	9	1	Viruses;Duplodnaviria;Heunggongvirae;Uroviricota;Caudoviricetes	Caudoviricetes		A. kojimai	Tu'i Malila	gamma1
K16_63_lysogenic_NODE_1_length_48245_cov_11.653562	5	20	1	Viruses;Duplodnaviria;Heunggongvirae;Uroviricota;Caudoviricetes	Caudoviricetes		A. kojimai	Tu'i Malila	No
K16_65_lytic_NODE_32_length_12757_cov_2.458769	5	11	1	Viruses;Duplodnaviria;Heunggongvirae;Uroviricota;Caudoviricetes	Caudoviricetes		A. kojimai	Tu'i Malila	gamma1
K16_65_lytic_NODE_8_length_18730_cov_7.413026	5	8	1	Viruses;Duplodnaviria;Heunggongvirae;Uroviricota;Caudoviricetes	Caudoviricetes		A. kojimai	Tu'i Malila	gamma1
K16_67_lysogenic_NODE_1_length_67599_cov_34.567370_fragment_1	5	23	1	Viruses;Duplodnaviria;Heunggongvirae;Uroviricota;Caudoviricetes	Caudoviricetes		A. kojimai	Tu'i Malila	No
S09_220_lytic_NODE_27_length_12042_cov_4.134049	5	6	1	Viruses;Duplodnaviria;Heunggongvirae;Uroviricota;Caudoviricetes	Caudoviricetes		A. strummeri	Tu'i Malila	gamma1
S09_221_lytic_NODE_41_length_11920_cov_4.989406	5	6	1	Viruses;Duplodnaviria;Heunggongvirae;Uroviricota;Caudoviricetes	Caudoviricetes		A. strummeri	Tu'i Malila	gamma1
S09_228_lytic_NODE_3_length_23212_cov_3.990256	5	13	1	Viruses;Duplodnaviria;Heunggongvirae;Uroviricota;Caudoviricetes	Caudoviricetes		A. strummeri	Tu'i Malila	gamma1
S09_231_lytic_NODE_134_length_10442_cov_6.366534	5	5	1	Viruses;Duplodnaviria;Heunggongvirae;Uroviricota;Caudoviricetes	Caudoviricetes		A. strummeri	Tu'i Malila	gamma1
S09_231_lytic_NODE_147_length_10240_cov_11.808380	5	10	1	Viruses;Duplodnaviria;Heunggongvirae;Uroviricota;Caudoviricetes	Caudoviricetes		A. strummeri	Tu'i Malila	gamma1
S09_232_lytic_NODE_54_length_10341_cov_3.962818	5	7	1	Viruses;Duplodnaviria;Heunggongvirae;Uroviricota;Caudoviricetes	Caudoviricetes		A. strummeri	Tu'i Malila	gamma1
S09_235_lysogenic_NODE_30_length_12686_cov_3.565460	5	5	1	Viruses;Duplodnaviria;Heunggongvirae;Uroviricota;Caudoviricetes	Caudoviricetes		A. strummeri	Tu'i Malila	No
S09_235_lytic_NODE_10_length_16685_cov_2.947054	5	7	1	Viruses;Duplodnaviria;Heunggongvirae;Uroviricota;Caudoviricetes	Caudoviricetes		A. strummeri	Tu'i Malila	gamma1
S09_235_lytic_NODE_45_length_10416_cov_2.431569	5	8	1	Viruses;Duplodnaviria;Heunggongvirae;Uroviricota;Caudoviricetes	Caudoviricetes		A. strummeri	Tu'i Malila	gamma1
S09_235_lytic_NODE_5_length_19881_cov_2.655769	5	8	1	Viruses;Duplodnaviria;Heunggongvirae;Uroviricota;Caudoviricetes	Caudoviricetes		A. strummeri	Tu'i Malila	gamma1
S09_237_lytic_NODE_32_length_13679_cov_5.295766	5	6	1	Viruses;Duplodnaviria;Heunggongvirae;Uroviricota;Caudoviricetes	Caudoviricetes		A. strummeri	Tu'i Malila	gamma1
S09_238_lytic_NODE_31_length_13160_cov_10.433852	5	6	1	Viruses;Duplodnaviria;Heunggongvirae;Uroviricota;Caudoviricetes	Caudoviricetes		A. strummeri	Tu'i Malila	gamma1
S09_238_lytic_NODE_52_length_10363_cov_16.465436	5	6	1	Viruses;Duplodnaviria;Heunggongvirae;Uroviricota;Caudoviricetes	Caudoviricetes		A. strummeri	Tu'i Malila	gamma1
S09_238_lytic_NODE_7_length_19520_cov_15.106139	5	6	1	Viruses;Duplodnaviria;Heunggongvirae;Uroviricota;Caudoviricetes	Caudoviricetes		A. strummeri	Tu'i Malila	gamma1
S16_108_lytic_NODE_2_length_25421_cov_2.347589	5	13	1	Viruses;Duplodnaviria;Heunggongvirae;Uroviricota;Caudoviricetes	Caudoviricetes		A. kojimai	Tu'i Malila	gamma1
S16_204_lytic_NODE_1_length_34537_cov_3.107886	5	17	1	Viruses;Duplodnaviria;Heunggongvirae;Uroviricota;Caudoviricetes	Caudoviricetes		A. kojimai	Tu'i Malila	gamma1
S16_209_lytic_NODE_45_length_10659_cov_3.231069	5	9	1	Viruses;Duplodnaviria;Heunggongvirae;Uroviricota;Caudoviricetes	Caudoviricetes		A. strummeri	Tu'i Malila	gamma1
S16_367_lytic_NODE_3_length_27172_cov_3.656981	5	14	1	Viruses;Duplodnaviria;Heunggongvirae;Uroviricota;Caudoviricetes	Caudoviricetes		A. strummeri	Tu'i Malila	gamma1
S16_371_lytic_NODE_18_length_16110_cov_8.612296	5	12	1	Viruses;Duplodnaviria;Heunggongvirae;Uroviricota;Caudoviricetes	Caudoviricetes		A. strummeri	Tu'i Malila	gamma1
K09_243_lysogenic_NODE_63_length_11179_cov_2.336318	5	na	na	na	Unknown		A. kojimai	Tu'i Malila	No
K09_243_lytic_NODE_84_length_10130_cov_2.421021	5	na	na	na	Unknown		A. kojimai	Tu'i Malila	gamma1
K16_65_lysogenic_NODE_45_length_11766_cov_8.485616	5	na	na	na	Unknown		A. kojimai	Tu'i Malila	No
K16_65_lytic_NODE_62_length_10239_cov_2.318541	5	na	na	na	Unknown		A. kojimai	Tu'i Malila	gamma1
S09_220_lysogenic_NODE_17_length_13526_cov_4.327714	5	na	na	na	Unknown		A. strummeri	Tu'i Malila	No
S09_231_lytic_NODE_93_length_11906_cov_11.358761	5	na	na	na	Unknown		A. strummeri	Tu'i Malila	gamma1
S09_237_lytic_NODE_63_length_10259_cov_6.385480	5	na	na	na	Unknown		A. strummeri	Tu'i Malila	gamma1
S09_238_lytic_NODE_32_length_13088_cov_13.807126	5	na	na	na	Unknown		A. strummeri	Tu'i Malila	gamma1
S09_239_lytic_NODE_43_length_13729_cov_7.393592	5	na	na	na	Unknown		A. strummeri	Tu'i Malila	gamma1
S09_239_lytic_NODE_48_length_13281_cov_9.003495	5	na	na	na	Unknown		A. strummeri	Tu'i Malila	gamma1
S16_108_lysogenic_NODE_45_length_10136_cov_1.970444	5	na	na	na	Unknown		A. kojimai	Tu'i Malila	No
S16_108_lytic_NODE_37_length_11422_cov_2.597292	5	na	na	na	Unknown		A. kojimai	Tu'i Malila	gamma1
S16_209_lytic_NODE_26_length_13007_cov_3.078224	5	na	na	na	Unknown		A. strummeri	Tu'i Malila	gamma1
S16_210_lysogenic_NODE_51_length_10294_cov_9.792195	5	na	na	na	Unknown		A. strummeri	Tu'i Malila	No
S16_367_lysogenic_NODE_49_length_12248_cov_5.339325	5	na	na	na	Unknown		A. strummeri	Tu'i Malila	No
S16_371_lytic_NODE_39_length_12778_cov_13.169471	5	na	na	na	Unknown		A. strummeri	Tu'i Malila	gamma1
S16_487_lytic_NODE_26_length_15063_cov_9.248561	5	na	na	na	Unknown		A. strummeri	Tahi Moana	gamma1
S16_487_lytic_NODE_69_length_10213_cov_10.680935	5	na	na	na	Unknown		A. strummeri	Tahi Moana	gamma1
S16_371_lytic_NODE_60_length_10745_cov_9.996988	6	na	na	na	Unknown		A. strummeri	Tu'i Malila	gamma1
I09_62_lytic_NODE_46_length_13097_cov_11.959926	7	na	na	na	Unknown		I. nautilei	ABE	SOX
I09_67_lytic_NODE_36_length_13129_cov_3.083256	7	na	na	na	Unknown		I. nautilei	ABE	SOX
I16_590_lytic_NODE_57_length_11641_cov_5.906510	7	na	na	na	Unknown		I. nautilei	Tahi Moana	SOX
I16_602_lytic_NODE_43_length_13215_cov_19.069039	7	na	na	na	Unknown		I. nautilei	Tahi Moana	SOX
I09_242_lytic_NODE_11_length_19180_cov_41.035626	8	na	na	na	Unknown		I. nautilei	Tow Cam	No
I16_598_lytic_NODE_27_length_14796_cov_7.282044	8	na	na	na	Unknown		I. nautilei	Tahi Moana	No
I09_242_lytic_NODE_16_length_17020_cov_2.655246	9	7	1	Viruses;Duplodnaviria;Heunggongvirae;Uroviricota;Caudoviricetes	Caudoviricetes		I. nautilei	Tow Cam	SOX
I16_600_lytic_NODE_40_length_14170_cov_2.506798	10	7	1	Viruses;Duplodnaviria;Heunggongvirae;Uroviricota;Caudoviricetes	Caudoviricetes		I. nautilei	Tahi Moana	SOX
I09_239_lytic_NODE_68_length_10042_cov_3.057555	11	7	1	Viruses;Duplodnaviria;Heunggongvirae;Uroviricota;Caudoviricetes	Caudoviricetes		I. nautilei	Tow Cam	SOX
I09_237_lytic_NODE_50_length_13120_cov_2.267636	12	13	1	Viruses;Duplodnaviria;Heunggongvirae;Uroviricota;Caudoviricetes	Caudoviricetes		I. nautilei	Tow Cam	SOX
I09_242_lytic_NODE_10_length_19807_cov_2.423093	13	8	1	Viruses;Duplodnaviria;Heunggongvirae;Uroviricota;Caudoviricetes	Caudoviricetes		I. nautilei	Tow Cam	SOX
I09_239_lytic_NODE_12_length_20864_cov_56.883190	14	12	1	Viruses;Duplodnaviria;Heunggongvirae;Uroviricota;Caudoviricetes	Caudoviricetes		I. nautilei	Tow Cam	SOX
I09_234_lytic_NODE_39_length_11826_cov_19.775139	15	5	1	Viruses;Duplodnaviria;Heunggongvirae;Uroviricota;Caudoviricetes	Caudoviricetes		I. nautilei	Tow Cam	No
I09_235_lytic_NODE_14_length_18187_cov_5.946917	15	7	1	Viruses;Duplodnaviria;Heunggongvirae;Uroviricota;Caudoviricetes	Caudoviricetes		I. nautilei	Tow Cam	SOX
I09_240_lytic_NODE_21_length_19000_cov_6.875576	15	11	1	Viruses;Duplodnaviria;Heunggongvirae;Uroviricota;Caudoviricetes	Caudoviricetes		I. nautilei	Tow Cam	SOX
I09_235_lytic_NODE_9_length_19781_cov_6.329654	16	7	1	Viruses;Duplodnaviria;Heunggongvirae;Uroviricota;Caudoviricetes	Caudoviricetes		I. nautilei	Tow Cam	SOX
I09_239_lytic_NODE_5_length_27111_cov_12.164839	16	13	1	Viruses;Duplodnaviria;Heunggongvirae;Uroviricota;Caudoviricetes	Caudoviricetes		I. nautilei	Tow Cam	SOX
I09_239_lytic_NODE_8_length_22961_cov_11.672898	16	na	na	na	Unknown		I. nautilei	Tow Cam	SOX
I16_122_lytic_NODE_73_length_10141_cov_4.282635	16	na	na	na	Unknown		I. nautilei	Tu'i Malila	SOX
I09_239_lytic_NODE_1_length_43005_cov_162.167592	17	11	1	Viruses;Duplodnaviria;Heunggongvirae;Uroviricota;Caudoviricetes	Caudoviricetes		I. nautilei	Tow Cam	SOX
I16_126_lytic_NODE_20_length_18239_cov_7.733525	17	na	na	na	Unknown		I. nautilei	Tu'i Malila	SOX
I16_126_lytic_NODE_18_length_18454_cov_7.261605	18	9	1	Viruses;Duplodnaviria;Heunggongvirae;Uroviricota;Caudoviricetes	Caudoviricetes		I. nautilei	Tu'i Malila	SOX
I16_122_lytic_NODE_25_length_16605_cov_2.346700	19	7	1	Viruses;Duplodnaviria;Heunggongvirae;Uroviricota;Caudoviricetes	Caudoviricetes		I. nautilei	Tu'i Malila	SOX
I16_126_lytic_NODE_13_length_20552_cov_7.341491	20	7	1	Viruses;Duplodnaviria;Heunggongvirae;Uroviricota;Caudoviricetes	Caudoviricetes		I. nautilei	Tu'i Malila	SOX
I09_190_lytic_NODE_39_length_14509_cov_49.741521	21	na	na	na	Unknown		I. nautilei	Tu'i Malila	SOX
I09_192_lytic_NODE_35_length_14550_cov_66.393374	21	na	na	na	Unknown		I. nautilei	Tu'i Malila	SOX
I09_67_lytic_NODE_33_length_14482_cov_17.052016	21	na	na	na	Unknown		I. nautilei	ABE	SOX
I16_1008_lytic_NODE_51_length_12718_cov_47.975947	21	na	na	na	Unknown		I. nautilei	Niua South	SOX
I16_1018_lytic_NODE_46_length_14308_cov_133.854797	21	na	na	na	Unknown		I. nautilei	Niua South	SOX
I09_184_lytic_NODE_102_length_11729_cov_4.947881	22	na	na	na	Unknown		I. nautilei	Tu'i Malila	MOX
I09_192_lytic_NODE_65_length_11452_cov_1.889595	22	na	na	na	Unknown		I. nautilei	Tu'i Malila	MOX
R1928-5_263_lytic_NODE_87_length_10439_cov_1.848905	23	na	na	na	Unknown		B. septemdierum	Tu'i Malila	No
R1931-6_461_lytic_NODE_46_length_10121_cov_1.948600	23	na	na	na	Unknown		B. septemdierum	ABE	No
R1928-5_263_lytic_NODE_37_length_18696_cov_1.951817	24	13	1	Viruses;Duplodnaviria;Heunggongvirae;Uroviricota;Caudoviricetes	Caudoviricetes		B. septemdierum	Tu'i Malila	No
R1928-5_263_lytic_NODE_86_length_10537_cov_1.985695	24	6	1	Viruses;Duplodnaviria;Heunggongvirae;Uroviricota;Caudoviricetes	Caudoviricetes		B. septemdierum	Tu'i Malila	No
R1931-6_445_lytic_NODE_15_length_31766_cov_2.709528	24	19	1	Viruses;Duplodnaviria;Heunggongvirae;Uroviricota;Caudoviricetes	Caudoviricetes		B. septemdierum	ABE	No
R1935-3_699_lytic_NODE_1_length_45918_cov_7.567526	25	22	1	Viruses;Duplodnaviria;Heunggongvirae;Uroviricota;Caudoviricetes	Caudoviricetes		B. septemdierum	Tahi Moana	Ca. Thiodubiliella
R1935-3_706_lytic_NODE_1_length_45918_cov_54.483285	25	21	1	Viruses;Duplodnaviria;Heunggongvirae;Uroviricota;Caudoviricetes	Caudoviricetes		B. septemdierum	Tahi Moana	Ca. Thiodubiliella
R1931-6_451_lytic_NODE_3_length_46171_cov_2.720434	26	23	1	Viruses;Duplodnaviria;Heunggongvirae;Uroviricota;Caudoviricetes	Caudoviricetes		B. septemdierum	ABE	Ca. Thiodubiliella
R1928-5_239_lytic_NODE_1_length_46392_cov_8.680426	27	24	0.9867	Viruses;Duplodnaviria;Heunggongvirae;Uroviricota;Caudoviricetes	Caudoviricetes		B. septemdierum	Tu'i Malila	Ca. Thiodubiliella
R1931-6_451_lytic_NODE_29_length_23786_cov_2.794211	28	16	1	Viruses;Duplodnaviria;Heunggongvirae;Uroviricota;Caudoviricetes	Caudoviricetes		B. septemdierum	ABE	Ca. Thiodubiliella
R1935-3_699_lytic_NODE_21_length_15880_cov_1.804175	28	8	1	Viruses;Duplodnaviria;Heunggongvirae;Uroviricota;Caudoviricetes	Caudoviricetes		B. septemdierum	Tahi Moana	Ca. Thiodubiliella
J2432_B238_lytic_NODE_51_length_16013_cov_7.559086	29	11	1	Viruses;Duplodnaviria;Heunggongvirae;Uroviricota;Caudoviricetes	Caudoviricetes		B. septemdierum	Tow Cam	Ca. Thiodubiliella
J2432_B245_lytic_NODE_2_length_29710_cov_2.315218	30	8	0.9293	Viruses;Duplodnaviria;Heunggongvirae;Uroviricota;Caudoviricetes;Schitoviridae	Caudoviricetes	Schitoviridae	B. septemdierum	Tow Cam	Ca. Thiodubiliella
J2432_B250_lytic_NODE_6_length_20931_cov_2.476598	30	6	0.875	Viruses;Duplodnaviria;Heunggongvirae;Uroviricota;Caudoviricetes;Schitoviridae	Caudoviricetes	Schitoviridae	B. septemdierum	Tow Cam	Ca. Thiodubiliella
J2432_B254_lytic_NODE_10_length_18712_cov_2.727180	31	na	na	na	Unknown		B. septemdierum	Tow Cam	Ca. Thiodubiliella
J2432_B248_lytic_NODE_12_length_16943_cov_2.562775	32	6	1	Viruses;Duplodnaviria;Heunggongvirae;Uroviricota;Caudoviricetes;Schitoviridae	Caudoviricetes	Schitoviridae	B. septemdierum	Tow Cam	Ca. Thiodubiliella
J2432_B238_lytic_NODE_45_length_16362_cov_4.157195	33	na	na	na	Unknown		B. septemdierum	Tow Cam	No
J2432_B245_lytic_NODE_5_length_20966_cov_2.391749	33	na	na	na	Unknown		B. septemdierum	Tow Cam	Ca. Thiodubiliella
J2432_B254_lytic_NODE_2_length_36969_cov_3.016473	34	7	0.8644	Viruses;Duplodnaviria;Heunggongvirae;Uroviricota;Caudoviricetes;Schitoviridae	Caudoviricetes	Schitoviridae	B. septemdierum	Tow Cam	Ca. Thiodubiliella
R1928-5_241_lytic_NODE_77_length_10924_cov_4.750717	35	na	na	na	Unknown		B. septemdierum	Tu'i Malila	No
J2432_B250_lytic_NODE_32_length_12334_cov_2.840007	36	na	na	na	Unknown		B. septemdierum	Tow Cam	No
J2423_B45_lytic_NODE_38_length_10727_cov_8.327079	37	na	na	na	Unknown		B. septemdierum	ABE	Ca. Thiodubiliella
R1931-6_453_lytic_NODE_84_length_10736_cov_5.634197	37	na	na	na	Unknown		B. septemdierum	ABE	Ca. Thiodubiliella
R1928-5_239_lytic_NODE_51_length_10234_cov_26.636804	38	na	na	na	Unknown		B. septemdierum	Tu'i Malila	Ca. Thiodubiliella
J2432_B255_lytic_NODE_27_length_10806_cov_12.210295	39	na	na	na	Unknown		B. septemdierum	Tow Cam	Ca. Thiodubiliella
R1935-3_716_lytic_NODE_30_length_12172_cov_4968.552319	40	na	na	na	Unknown		B. septemdierum	Tahi Moana	Ca. Thiodubiliella
J2426_B103_lytic_NODE_24_length_11274_cov_4.895095	41	na	na	na	Unknown		B. septemdierum	ABE	Ca. Thiodubiliella
R1935-3_714_lytic_NODE_29_length_10804_cov_678.159787	42	na	na	na	Unknown		B. septemdierum	Tahi Moana	Ca. Thiodubiliella
J2426_B107_lytic_NODE_52_length_10677_cov_122.227833	43	na	na	na	Unknown		B. septemdierum	ABE	Ca. Thiodubiliella
R1931-6_459_lytic_NODE_24_length_11316_cov_20.760161	44	na	na	na	Unknown		B. septemdierum	ABE	Ca. Thiodubiliella
J2432_B243_lytic_NODE_54_length_10262_cov_1741.954837	45	na	na	na	Unknown		B. septemdierum	Tow Cam	Ca. Thiodubiliella
J2432_B245_lytic_NODE_36_length_10405_cov_97.970634	45	na	na	na	Unknown		B. septemdierum	Tow Cam	Ca. Thiodubiliella
J2432_B245_lytic_NODE_34_length_10653_cov_90.385207	46	na	na	na	Unknown		B. septemdierum	Tow Cam	Ca. Thiodubiliella
R1928-5_261_lytic_NODE_31_length_10711_cov_14.825118	47	na	na	na	Unknown		B. septemdierum	Tu'i Malila	Ca. Thiodubiliella
R1931-6_469_lytic_NODE_35_length_10789_cov_72.492407	48	na	na	na	Unknown		B. septemdierum	ABE	Ca. Thiodubiliella
J2423_B38_lytic_NODE_25_length_11585_cov_35.816207	49	na	na	na	Unknown		B. septemdierum	ABE	Ca. Thiodubiliella
R1935-3_695_lytic_NODE_25_length_11495_cov_855.642958	50	na	na	na	Unknown		B. septemdierum	Tahi Moana	Ca. Thiodubiliella
R1931-6_455_lytic_NODE_42_length_11498_cov_30.380241	51	na	na	na	Unknown		B. septemdierum	ABE	Ca. Thiodubiliella
R1931-6_465_lytic_NODE_31_length_11410_cov_33.418372	52	na	na	na	Unknown		B. septemdierum	ABE	Ca. Thiodubiliella
R1931-6_451_lytic_NODE_96_length_10047_cov_599.788938	53	na	na	na	Unknown		B. septemdierum	ABE	Ca. Thiodubiliella
R1931-6_465_lytic_NODE_32_length_11324_cov_45.124431	54	na	na	na	Unknown		B. septemdierum	ABE	Ca. Thiodubiliella
R1931-6_465_lytic_NODE_36_length_10687_cov_47.888321	55	na	na	na	Unknown		B. septemdierum	ABE	Ca. Thiodubiliella
J2432_B253_lytic_NODE_36_length_10034_cov_124.305357	56	na	na	na	Unknown		B. septemdierum	Tow Cam	Ca. Thiodubiliella
R1931-6_469_lytic_NODE_32_length_11114_cov_24.315655	57	na	na	na	Unknown		B. septemdierum	ABE	Ca. Thiodubiliella
R1935-3_691_lytic_NODE_42_length_10073_cov_103.933581	58	na	na	na	Unknown		B. septemdierum	Tahi Moana	Ca. Thiodubiliella
J2423_B41_lytic_NODE_26_length_11572_cov_14.046284	59	na	na	na	Unknown		B. septemdierum	ABE	Ca. Thiodubiliella
J2423_B43_lytic_NODE_29_length_11718_cov_64.246357	60	na	na	na	Unknown		B. septemdierum	ABE	Ca. Thiodubiliella
R1935-3_691_lytic_NODE_27_length_11642_cov_138.479906	61	na	na	na	Unknown		B. septemdierum	Tahi Moana	Ca. Thiodubiliella
J2426_B111_lytic_NODE_20_length_11326_cov_8.457385	62	na	na	na	Unknown		B. septemdierum	ABE	Ca. Thiodubiliella
R1931-6_453_lytic_NODE_78_length_11488_cov_173.301839	63	na	na	na	Unknown		B. septemdierum	ABE	Ca. Thiodubiliella
R1935-3_693_lytic_NODE_41_length_11310_cov_914.974082	64	na	na	na	Unknown		B. septemdierum	Tahi Moana	Ca. Thiodubiliella
R1935-3_693_lytic_NODE_45_length_10844_cov_466.957754	65	na	na	na	Unknown		B. septemdierum	Tahi Moana	Ca. Thiodubiliella
J2423_B45_lytic_NODE_34_length_11086_cov_39.805300	66	na	na	na	Unknown		B. septemdierum	ABE	Ca. Thiodubiliella
R1935-3_689_lytic_NODE_32_length_11366_cov_210.252023	67	na	na	na	Unknown		B. septemdierum	Tahi Moana	Ca. Thiodubiliella
R1935-3_693_lytic_NODE_51_length_10340_cov_15.048146	68	na	na	na	Unknown		B. septemdierum	Tahi Moana	Ca. Thiodubiliella
R1931-6_467_lytic_NODE_68_length_11134_cov_40.819668	69	na	na	na	Unknown		B. septemdierum	ABE	Ca. Thiodubiliella
J2423_B46_lytic_NODE_24_length_11112_cov_120.241652	70	na	na	na	Unknown		B. septemdierum	ABE	Ca. Thiodubiliella
R1935-3_691_lytic_NODE_29_length_11280_cov_51.138453	71	na	na	na	Unknown		B. septemdierum	Tahi Moana	Ca. Thiodubiliella
R1931-6_467_lytic_NODE_67_length_11277_cov_123.491215	72	na	na	na	Unknown		B. septemdierum	ABE	Ca. Thiodubiliella
R1928-5_253_lytic_NODE_30_length_10247_cov_18.576536	73	na	na	na	Unknown		B. septemdierum	Tu'i Malila	Ca. Thiodubiliella
R1928-5_255_lytic_NODE_48_length_11389_cov_96.593450	74	na	na	na	Unknown		B. septemdierum	Tu'i Malila	Ca. Thiodubiliella
J2428_B191_lytic_NODE_19_length_11353_cov_16.421118	75	na	na	na	Unknown		B. septemdierum	Tu'i Malila	Ca. Thiodubiliella
R1928-5_243_lytic_NODE_25_length_11080_cov_9.980016	76	na	na	na	Unknown		B. septemdierum	Tu'i Malila	Ca. Thiodubiliella
R1928-5_245_lytic_NODE_52_length_10871_cov_5.268837	76	na	na	na	Unknown		B. septemdierum	Tu'i Malila	Ca. Thiodubiliella
R1928-5_263_lytic_NODE_73_length_11509_cov_41.848261	77	na	na	na	Unknown		B. septemdierum	Tu'i Malila	Ca. Thiodubiliella
R1928-5_269_lytic_NODE_22_length_11601_cov_42.393728	78	na	na	na	Unknown		B. septemdierum	Tu'i Malila	Ca. Thiodubiliella
R1928-5_257_lytic_NODE_78_length_11145_cov_4.409561	79	na	na	na	Unknown		B. septemdierum	Tu'i Malila	Ca. Thiodubiliella
R1928-5_265_lytic_NODE_36_length_10649_cov_62.765767	80	na	na	na	Unknown		B. septemdierum	Tu'i Malila	Ca. Thiodubiliella
J2426_B112_lytic_NODE_25_length_11272_cov_3.663797	81	na	na	na	Unknown		B. septemdierum	ABE	Ca. Thiodubiliella
R1928-5_251_lytic_NODE_30_length_11087_cov_78.057086	82	na	na	na	Unknown		B. septemdierum	Tu'i Malila	Ca. Thiodubiliella
J2423_B38_lytic_NODE_36_length_10005_cov_6.929684	83	na	na	na	Unknown		B. septemdierum	ABE	Ca. Thiodubiliella
R1935-3_710_lytic_NODE_31_length_11453_cov_28.660431	84	na	na	na	Unknown		B. septemdierum	Tahi Moana	Ca. Thiodubiliella
R1928-5_267_lytic_NODE_31_length_10518_cov_188.028374	85	na	na	na	Unknown		B. septemdierum	Tu'i Malila	Ca. Thiodubiliella
J2423_B46_lytic_NODE_23_length_11348_cov_8.598646	86	na	na	na	Unknown		B. septemdierum	ABE	Ca. Thiodubiliella
J2432_B252_lytic_NODE_37_length_10286_cov_390.118741	87	na	na	na	Unknown		B. septemdierum	Tow Cam	Ca. Thiodubiliella
J2432_B254_lytic_NODE_34_length_10843_cov_121.815333	88	na	na	na	Unknown		B. septemdierum	Tow Cam	Ca. Thiodubiliella
R1931-6_445_lytic_NODE_41_length_17042_cov_4.523669	89	7	1	Viruses;Duplodnaviria;Heunggongvirae;Uroviricota;Caudoviricetes	Caudoviricetes		B. septemdierum	ABE	Ca. Thiodubiliella
R1931-6_447_lytic_NODE_10_length_17816_cov_3.037016	90	na	na	na	Unknown		B. septemdierum	ABE	Ca. Thiodubiliella
R1931-6_463_lytic_NODE_5_length_20113_cov_5.992897	91	na	na	na	Unknown		B. septemdierum	ABE	Ca. Thiodubiliella
R1935-3_712_lysogenic_NODE_215_length_3931_cov_1.998163	92	na	na	na	Unknown		B. septemdierum	Tahi Moana	No
B09_301_lysogenic_NODE_54_length_11939_cov_4.278050	93	na	na	na	Unknown		A. boucheti	Tow Cam	No
B09_301_lytic_NODE_60_length_10583_cov_4.061843	94	na	na	na	Unknown		A. boucheti	Tow Cam	Sulfurimonas
B09_339_lytic_NODE_46_length_10025_cov_2.652767	95	na	na	na	Unknown		A. boucheti	Kilo Moana	Sulfurimonas
I09_193_lytic_NODE_113_length_10149_cov_2.725668	96	na	na	na	Unknown		I. nautilei	Tu'i Malila	SOX
I09_242_lytic_NODE_46_length_11009_cov_2.837528	97	9	1	Viruses;Duplodnaviria;Heunggongvirae;Uroviricota;Caudoviricetes	Caudoviricetes		I. nautilei	Tow Cam	SOX
I16_1006_lytic_NODE_90_length_10300_cov_130.751351	98	na	na	na	Unknown		I. nautilei	Niua South	No
K09_115_lytic_NODE_8_length_19183_cov_2.150404	99	14	1	Viruses;Duplodnaviria;Heunggongvirae;Uroviricota;Caudoviricetes	Caudoviricetes		A. kojimai	ABE	No
K09_223_lytic_NODE_144_length_10431_cov_5.138894	100	12	1	Viruses;Duplodnaviria;Heunggongvirae;Uroviricota;Caudoviricetes	Caudoviricetes		A. kojimai	Tu'i Malila	No
K16_67_lytic_NODE_117_length_10557_cov_1.486010	101	na	na	na	Unknown		A. kojimai	Tu'i Malila	No
S09_232_lytic_NODE_35_length_12255_cov_1.889319	102	11	1	Viruses;Duplodnaviria;Heunggongvirae;Uroviricota;Caudoviricetes	Caudoviricetes		A. strummeri	Tu'i Malila	No
S09_235_lytic_NODE_33_length_12594_cov_29.337770	103	na	na	na	Unknown		A. strummeri	Tu'i Malila	No
S09_237_lytic_NODE_45_length_12213_cov_22.856682	104	6	1	Viruses;Monodnaviria;Sangervirae;Phixviricota;Malgrandaviricetes;Petitvirales;Microviridae	Malgrandaviricetes	Microviridae	A. strummeri	Tu'i Malila	gamma1
S16_487_lytic_NODE_59_length_10937_cov_7.538184	105	13	1	Viruses;Duplodnaviria;Heunggongvirae;Uroviricota;Caudoviricetes	Caudoviricetes		A. strummeri	Tahi Moana	No

## Sheet: SupTable 5
Supplementary Table 5. dRep average nucleotide identity (ANI) and alignment metadata from phages in the metagenome
query	reference	alignment_length	similarity_errors	ref_coverage	querry_coverage	ani	reference_length	querry_length	alignment_coverage
J2423_B38_lytic_NODE_25_length_11585_cov_35.816207	J2423_B38_lytic_NODE_25_length_11585_cov_35.816207	11584	0	0.999914	0.999914	1	11585	11585	0.999914
J2423_B38_lytic_NODE_25_length_11585_cov_35.816207	J2423_B38_lytic_NODE_36_length_10005_cov_6.929684	6596	968	0.65927	0.569357	0.853244	10005	11585	0.65927
J2423_B38_lytic_NODE_25_length_11585_cov_35.816207	J2423_B41_lytic_NODE_26_length_11572_cov_14.046284	8751	937	0.756222	0.755373	0.892926	11572	11585	0.756222
J2423_B38_lytic_NODE_25_length_11585_cov_35.816207	J2423_B43_lytic_NODE_29_length_11718_cov_64.246357	7796	977	0.665301	0.672939	0.874679	11718	11585	0.672939
J2423_B38_lytic_NODE_25_length_11585_cov_35.816207	J2423_B45_lytic_NODE_34_length_11086_cov_39.805300	7797	1038	0.703319	0.673026	0.866872	11086	11585	0.70332
J2423_B38_lytic_NODE_25_length_11585_cov_35.816207	J2423_B45_lytic_NODE_38_length_10727_cov_8.327079	736	118	0.0686119	0.0635304	0.839674	10727	11585	0.0686119
J2423_B38_lytic_NODE_25_length_11585_cov_35.816207	J2423_B46_lytic_NODE_23_length_11348_cov_8.598646	7534	1106	0.663906	0.650324	0.853199	11348	11585	0.663906
J2423_B38_lytic_NODE_25_length_11585_cov_35.816207	J2423_B46_lytic_NODE_24_length_11112_cov_120.241652	8703	1069	0.783207	0.75123	0.877169	11112	11585	0.783207
J2423_B38_lytic_NODE_25_length_11585_cov_35.816207	J2426_B103_lytic_NODE_24_length_11274_cov_4.895095	7428	1160	0.658861	0.641174	0.843834	11274	11585	0.658861
J2423_B38_lytic_NODE_25_length_11585_cov_35.816207	J2426_B107_lytic_NODE_52_length_10677_cov_122.227833	6925	780	0.64859	0.597756	0.887365	10677	11585	0.64859
J2423_B38_lytic_NODE_25_length_11585_cov_35.816207	J2426_B111_lytic_NODE_20_length_11326_cov_8.457385	8254	1177	0.728766	0.712473	0.857402	11326	11585	0.728766
J2423_B38_lytic_NODE_25_length_11585_cov_35.816207	J2426_B112_lytic_NODE_25_length_11272_cov_3.663797	7270	1076	0.644961	0.627536	0.851994	11272	11585	0.644961
J2423_B38_lytic_NODE_25_length_11585_cov_35.816207	J2428_B191_lytic_NODE_19_length_11353_cov_16.421118	6890	1038	0.606888	0.594735	0.849347	11353	11585	0.606888
J2423_B38_lytic_NODE_25_length_11585_cov_35.816207	J2432_B238_lytic_NODE_45_length_16362_cov_4.157195	0	0	0	0	0	16362	11585	0
J2423_B38_lytic_NODE_25_length_11585_cov_35.816207	J2432_B238_lytic_NODE_51_length_16013_cov_7.559086	0	0	0	0	0	16013	11585	0
J2423_B38_lytic_NODE_25_length_11585_cov_35.816207	J2432_B243_lytic_NODE_54_length_10262_cov_1741.954837	8032	705	0.782693	0.69331	0.912226	10262	11585	0.782693
J2423_B38_lytic_NODE_25_length_11585_cov_35.816207	J2432_B245_lytic_NODE_2_length_29710_cov_2.315218	432	58	0.0145406	0.0372896	0.865741	29710	11585	0.0372896
J2423_B38_lytic_NODE_25_length_11585_cov_35.816207	J2432_B245_lytic_NODE_34_length_10653_cov_90.385207	9369	843	0.879471	0.808718	0.910022	10653	11585	0.879471
J2423_B38_lytic_NODE_25_length_11585_cov_35.816207	J2432_B245_lytic_NODE_36_length_10405_cov_97.970634	8698	753	0.835944	0.750798	0.913428	10405	11585	0.835944
J2423_B38_lytic_NODE_25_length_11585_cov_35.816207	J2432_B245_lytic_NODE_5_length_20966_cov_2.391749	0	0	0	0	0	20966	11585	0
J2423_B38_lytic_NODE_25_length_11585_cov_35.816207	J2432_B248_lytic_NODE_12_length_16943_cov_2.562775	0	0	0	0	0	16943	11585	0
J2423_B38_lytic_NODE_25_length_11585_cov_35.816207	J2432_B250_lytic_NODE_32_length_12334_cov_2.840007	0	0	0	0	0	12334	11585	0
J2423_B38_lytic_NODE_25_length_11585_cov_35.816207	J2432_B250_lytic_NODE_6_length_20931_cov_2.476598	0	0	0	0	0	20931	11585	0
J2423_B38_lytic_NODE_25_length_11585_cov_35.816207	J2432_B252_lytic_NODE_37_length_10286_cov_390.118741	0	0	0	0	0	10286	11585	0
J2423_B38_lytic_NODE_25_length_11585_cov_35.816207	J2432_B253_lytic_NODE_36_length_10034_cov_124.305357	8415	975	0.838649	0.72637	0.884135	10034	11585	0.838649
J2423_B38_lytic_NODE_25_length_11585_cov_35.816207	J2432_B254_lytic_NODE_10_length_18712_cov_2.727180	0	0	0	0	0	18712	11585	0
J2423_B38_lytic_NODE_25_length_11585_cov_35.816207	J2432_B254_lytic_NODE_2_length_36969_cov_3.016473	0	0	0	0	0	36969	11585	0
J2423_B38_lytic_NODE_25_length_11585_cov_35.816207	J2432_B254_lytic_NODE_34_length_10843_cov_121.815333	0	0	0	0	0	10843	11585	0
J2423_B38_lytic_NODE_25_length_11585_cov_35.816207	J2432_B255_lytic_NODE_27_length_10806_cov_12.210295	7794	1193	0.721266	0.672767	0.846934	10806	11585	0.721266
J2423_B38_lytic_NODE_25_length_11585_cov_35.816207	B09_301_lysogenic_NODE_54_length_11939_cov_4.278050	0	0	0	0	0	11939	11585	0
J2423_B38_lytic_NODE_25_length_11585_cov_35.816207	B09_301_lytic_NODE_60_length_10583_cov_4.061843	0	0	0	0	0	10583	11585	0
J2423_B38_lytic_NODE_25_length_11585_cov_35.816207	B09_339_lytic_NODE_46_length_10025_cov_2.652767	0	0	0	0	0	10025	11585	0
J2423_B38_lytic_NODE_25_length_11585_cov_35.816207	I09_184_lytic_NODE_102_length_11729_cov_4.947881	0	0	0	0	0	11729	11585	0
J2423_B38_lytic_NODE_25_length_11585_cov_35.816207	I09_190_lytic_NODE_39_length_14509_cov_49.741521	0	0	0	0	0	14509	11585	0
J2423_B38_lytic_NODE_25_length_11585_cov_35.816207	I09_192_lytic_NODE_35_length_14550_cov_66.393374	0	0	0	0	0	14550	11585	0
J2423_B38_lytic_NODE_25_length_11585_cov_35.816207	I09_192_lytic_NODE_65_length_11452_cov_1.889595	0	0	0	0	0	11452	11585	0
J2423_B38_lytic_NODE_25_length_11585_cov_35.816207	I09_193_lytic_NODE_113_length_10149_cov_2.725668	0	0	0	0	0	10149	11585	0
J2423_B38_lytic_NODE_25_length_11585_cov_35.816207	I09_234_lytic_NODE_39_length_11826_cov_19.775139	0	0	0	0	0	11826	11585	0
J2423_B38_lytic_NODE_25_length_11585_cov_35.816207	I09_235_lytic_NODE_14_length_18187_cov_5.946917	0	0	0	0	0	18187	11585	0
J2423_B38_lytic_NODE_25_length_11585_cov_35.816207	I09_235_lytic_NODE_9_length_19781_cov_6.329654	0	0	0	0	0	19781	11585	0
J2423_B38_lytic_NODE_25_length_11585_cov_35.816207	I09_237_lytic_NODE_50_length_13120_cov_2.267636	0	0	0	0	0	13120	11585	0
J2423_B38_lytic_NODE_25_length_11585_cov_35.816207	I09_239_lytic_NODE_12_length_20864_cov_56.883190	0	0	0	0	0	20864	11585	0
J2423_B38_lytic_NODE_25_length_11585_cov_35.816207	I09_239_lytic_NODE_1_length_43005_cov_162.167592	0	0	0	0	0	43005	11585	0
J2423_B38_lytic_NODE_25_length_11585_cov_35.816207	I09_239_lytic_NODE_5_length_27111_cov_12.164839	0	0	0	0	0	27111	11585	0
J2423_B38_lytic_NODE_25_length_11585_cov_35.816207	I09_239_lytic_NODE_68_length_10042_cov_3.057555	0	0	0	0	0	10042	11585	0
J2423_B38_lytic_NODE_25_length_11585_cov_35.816207	I09_239_lytic_NODE_8_length_22961_cov_11.672898	0	0	0	0	0	22961	11585	0
J2423_B38_lytic_NODE_25_length_11585_cov_35.816207	I09_240_lytic_NODE_21_length_19000_cov_6.875576	0	0	0	0	0	19000	11585	0
J2423_B38_lytic_NODE_25_length_11585_cov_35.816207	I09_242_lytic_NODE_10_length_19807_cov_2.423093	0	0	0	0	0	19807	11585	0
J2423_B38_lytic_NODE_25_length_11585_cov_35.816207	I09_242_lytic_NODE_11_length_19180_cov_41.035626	0	0	0	0	0	19180	11585	0
J2423_B38_lytic_NODE_25_length_11585_cov_35.816207	I09_242_lytic_NODE_16_length_17020_cov_2.655246	0	0	0	0	0	17020	11585	0
J2423_B38_lytic_NODE_25_length_11585_cov_35.816207	I09_242_lytic_NODE_46_length_11009_cov_2.837528	0	0	0	0	0	11009	11585	0
J2423_B38_lytic_NODE_25_length_11585_cov_35.816207	I09_62_lytic_NODE_46_length_13097_cov_11.959926	0	0	0	0	0	13097	11585	0
J2423_B38_lytic_NODE_25_length_11585_cov_35.816207	I09_67_lytic_NODE_33_length_14482_cov_17.052016	0	0	0	0	0	14482	11585	0
J2423_B38_lytic_NODE_25_length_11585_cov_35.816207	I09_67_lytic_NODE_36_length_13129_cov_3.083256	0	0	0	0	0	13129	11585	0
J2423_B38_lytic_NODE_25_length_11585_cov_35.816207	I16_1006_lytic_NODE_90_length_10300_cov_130.751351	0	0	0	0	0	10300	11585	0
J2423_B38_lytic_NODE_25_length_11585_cov_35.816207	I16_1008_lytic_NODE_51_length_12718_cov_47.975947	0	0	0	0	0	12718	11585	0
J2423_B38_lytic_NODE_25_length_11585_cov_35.816207	I16_1018_lytic_NODE_46_length_14308_cov_133.854797	0	0	0	0	0	14308	11585	0
J2423_B38_lytic_NODE_25_length_11585_cov_35.816207	I16_122_lytic_NODE_25_length_16605_cov_2.346700	0	0	0	0	0	16605	11585	0
J2423_B38_lytic_NODE_25_length_11585_cov_35.816207	I16_122_lytic_NODE_73_length_10141_cov_4.282635	0	0	0	0	0	10141	11585	0
J2423_B38_lytic_NODE_25_length_11585_cov_35.816207	I16_126_lytic_NODE_13_length_20552_cov_7.341491	0	0	0	0	0	20552	11585	0
J2423_B38_lytic_NODE_25_length_11585_cov_35.816207	I16_126_lytic_NODE_18_length_18454_cov_7.261605	0	0	0	0	0	18454	11585	0
J2423_B38_lytic_NODE_25_length_11585_cov_35.816207	I16_126_lytic_NODE_20_length_18239_cov_7.733525	0	0	0	0	0	18239	11585	0
J2423_B38_lytic_NODE_25_length_11585_cov_35.816207	I16_590_lytic_NODE_57_length_11641_cov_5.906510	0	0	0	0	0	11641	11585	0
J2423_B38_lytic_NODE_25_length_11585_cov_35.816207	I16_598_lytic_NODE_27_length_14796_cov_7.282044	0	0	0	0	0	14796	11585	0
J2423_B38_lytic_NODE_25_length_11585_cov_35.816207	I16_600_lytic_NODE_40_length_14170_cov_2.506798	0	0	0	0	0	14170	11585	0
J2423_B38_lytic_NODE_25_length_11585_cov_35.816207	I16_602_lytic_NODE_43_length_13215_cov_19.069039	0	0	0	0	0	13215	11585	0
J2423_B38_lytic_NODE_25_length_11585_cov_35.816207	K09_101_lysogenic_NODE_1_length_50876_cov_9.770308	0	0	0	0	0	50876	11585	0
J2423_B38_lytic_NODE_25_length_11585_cov_35.816207	K09_101_lytic_NODE_19_length_15394_cov_10.434230	0	0	0	0	0	15394	11585	0
J2423_B38_lytic_NODE_25_length_11585_cov_35.816207	K09_101_lytic_NODE_2_length_44704_cov_3.131799	0	0	0	0	0	44704	11585	0
J2423_B38_lytic_NODE_25_length_11585_cov_35.816207	K09_101_lytic_NODE_3_length_31150_cov_10.146734	0	0	0	0	0	31150	11585	0
J2423_B38_lytic_NODE_25_length_11585_cov_35.816207	K09_115_lysogenic_NODE_2_length_37122_cov_2.260858	0	0	0	0	0	37122	11585	0
J2423_B38_lytic_NODE_25_length_11585_cov_35.816207	K09_115_lysogenic_NODE_5_length_23639_cov_4.039161	0	0	0	0	0	23639	11585	0
J2423_B38_lytic_NODE_25_length_11585_cov_35.816207	K09_115_lytic_NODE_24_length_13386_cov_4.306898	0	0	0	0	0	13386	11585	0
J2423_B38_lytic_NODE_25_length_11585_cov_35.816207	K09_115_lytic_NODE_3_length_34739_cov_4.344416	0	0	0	0	0	34739	11585	0
J2423_B38_lytic_NODE_25_length_11585_cov_35.816207	K09_115_lytic_NODE_4_length_33272_cov_4.136979	0	0	0	0	0	33272	11585	0
J2423_B38_lytic_NODE_25_length_11585_cov_35.816207	K09_115_lytic_NODE_8_length_19183_cov_2.150404	0	0	0	0	0	19183	11585	0
J2423_B38_lytic_NODE_25_length_11585_cov_35.816207	K09_219_lysogenic_NODE_1_length_68364_cov_46.366338_fragment_1	0	0	0	0	0	54273	11585	0
J2423_B38_lytic_NODE_25_length_11585_cov_35.816207	K09_222_lysogenic_NODE_2_length_96758_cov_10.937891_fragment_1	0	0	0	0	0	79409	11585	0
J2423_B38_lytic_NODE_25_length_11585_cov_35.816207	K09_222_lytic_NODE_11_length_37715_cov_1.797468	0	0	0	0	0	37715	11585	0
J2423_B38_lytic_NODE_25_length_11585_cov_35.816207	K09_222_lytic_NODE_64_length_16636_cov_1.689737	0	0	0	0	0	16636	11585	0
J2423_B38_lytic_NODE_25_length_11585_cov_35.816207	K09_223_lysogenic_NODE_1_length_56789_cov_32.428319	0	0	0	0	0	56789	11585	0
J2423_B38_lytic_NODE_25_length_11585_cov_35.816207	K09_223_lytic_NODE_113_length_11719_cov_4.211157	0	0	0	0	0	11719	11585	0
J2423_B38_lytic_NODE_25_length_11585_cov_35.816207	K09_223_lytic_NODE_114_length_11601_cov_11.075697	0	0	0	0	0	11601	11585	0
J2423_B38_lytic_NODE_25_length_11585_cov_35.816207	K09_223_lytic_NODE_144_length_10431_cov_5.138894	0	0	0	0	0	10431	11585	0
J2423_B38_lytic_NODE_25_length_11585_cov_35.816207	K09_223_lytic_NODE_2_length_50533_cov_12.059351	0	0	0	0	0	50533	11585	0
J2423_B38_lytic_NODE_25_length_11585_cov_35.816207	K09_223_lytic_NODE_67_length_14521_cov_4.446042	0	0	0	0	0	14521	11585	0
J2423_B38_lytic_NODE_25_length_11585_cov_35.816207	K09_223_lytic_NODE_68_length_14473_cov_4.558528	0	0	0	0	0	14473	11585	0
J2423_B38_lytic_NODE_25_length_11585_cov_35.816207	K09_234_lysogenic_NODE_4_length_28003_cov_2.297898	0	0	0	0	0	28003	11585	0
J2423_B38_lytic_NODE_25_length_11585_cov_35.816207	K09_234_lytic_NODE_1_length_46757_cov_4.197851	0	0	0	0	0	46757	11585	0
J2423_B38_lytic_NODE_25_length_11585_cov_35.816207	K09_234_lytic_NODE_42_length_11882_cov_3.090639	0	0	0	0	0	11882	11585	0
J2423_B38_lytic_NODE_25_length_11585_cov_35.816207	K09_243_lysogenic_NODE_63_length_11179_cov_2.336318	0	0	0	0	0	11179	11585	0
J2423_B38_lytic_NODE_25_length_11585_cov_35.816207	K09_243_lytic_NODE_22_length_15456_cov_1.549332	0	0	0	0	0	15456	11585	0
J2423_B38_lytic_NODE_25_length_11585_cov_35.816207	K09_243_lytic_NODE_30_length_13485_cov_2.314202	0	0	0	0	0	13485	11585	0
J2423_B38_lytic_NODE_25_length_11585_cov_35.816207	K09_243_lytic_NODE_3_length_26460_cov_2.456471	0	0	0	0	0	26460	11585	0
J2423_B38_lytic_NODE_25_length_11585_cov_35.816207	K09_243_lytic_NODE_49_length_11934_cov_5.307035	0	0	0	0	0	11934	11585	0
J2423_B38_lytic_NODE_25_length_11585_cov_35.816207	K09_243_lytic_NODE_50_length_11720_cov_2.332701	0	0	0	0	0	11720	11585	0
J2423_B38_lytic_NODE_25_length_11585_cov_35.816207	K09_243_lytic_NODE_51_length_11581_cov_2.414485	0	0	0	0	0	11581	11585	0
J2423_B38_lytic_NODE_25_length_11585_cov_35.816207	K09_243_lytic_NODE_84_length_10130_cov_2.421021	0	0	0	0	0	10130	11585	0
J2423_B38_lytic_NODE_25_length_11585_cov_35.816207	K16_41_lysogenic_NODE_1_length_57636_cov_31.979379	0	0	0	0	0	57636	11585	0
J2423_B38_lytic_NODE_25_length_11585_cov_35.816207	K16_41_lytic_NODE_35_length_12886_cov_1.678339	0	0	0	0	0	12886	11585	0
J2423_B38_lytic_NODE_25_length_11585_cov_35.816207	K16_49_lytic_NODE_19_length_13975_cov_5.937058	0	0	0	0	0	13975	11585	0
J2423_B38_lytic_NODE_25_length_11585_cov_35.816207	K16_49_lytic_NODE_5_length_21184_cov_5.679960	0	0	0	0	0	21184	11585	0
J2423_B38_lytic_NODE_25_length_11585_cov_35.816207	K16_53_lysogenic_NODE_1_length_40514_cov_17.175129_fragment_1	0	0	0	0	0	23142	11585	0
J2423_B38_lytic_NODE_25_length_11585_cov_35.816207	K16_53_lytic_NODE_12_length_16727_cov_14.326328	0	0	0	0	0	16727	11585	0
J2423_B38_lytic_NODE_25_length_11585_cov_35.816207	K16_53_lytic_NODE_25_length_13381_cov_8.584917	0	0	0	0	0	13381	11585	0
J2423_B38_lytic_NODE_25_length_11585_cov_35.816207	K16_53_lytic_NODE_36_length_11710_cov_3.021917	0	0	0	0	0	11710	11585	0
J2423_B38_lytic_NODE_25_length_11585_cov_35.816207	K16_55_lysogenic_NODE_1_length_56890_cov_50.467896	0	0	0	0	0	56890	11585	0
J2423_B38_lytic_NODE_25_length_11585_cov_35.816207	K16_55_lytic_NODE_2_length_50277_cov_7.867214	0	0	0	0	0	50277	11585	0
J2423_B38_lytic_NODE_25_length_11585_cov_35.816207	K16_55_lytic_NODE_47_length_12135_cov_41.652406	0	0	0	0	0	12135	11585	0
J2423_B38_lytic_NODE_25_length_11585_cov_35.816207	K16_55_lytic_NODE_48_length_12098_cov_11.100443	0	0	0	0	0	12098	11585	0
J2423_B38_lytic_NODE_25_length_11585_cov_35.816207	K16_55_lytic_NODE_8_length_21093_cov_10.506246	0	0	0	0	0	21093	11585	0
J2423_B38_lytic_NODE_25_length_11585_cov_35.816207	K16_63_lysogenic_NODE_1_length_48245_cov_11.653562	0	0	0	0	0	48245	11585	0
J2423_B38_lytic_NODE_25_length_11585_cov_35.816207	K16_63_lytic_NODE_4_length_26351_cov_5.121998	0	0	0	0	0	26351	11585	0
J2423_B38_lytic_NODE_25_length_11585_cov_35.816207	K16_65_lysogenic_NODE_45_length_11766_cov_8.485616	0	0	0	0	0	11766	11585	0
J2423_B38_lytic_NODE_25_length_11585_cov_35.816207	K16_65_lytic_NODE_1_length_38186_cov_2.152292	0	0	0	0	0	38186	11585	0
J2423_B38_lytic_NODE_25_length_11585_cov_35.816207	K16_65_lytic_NODE_32_length_12757_cov_2.458769	0	0	0	0	0	12757	11585	0
J2423_B38_lytic_NODE_25_length_11585_cov_35.816207	K16_65_lytic_NODE_44_length_11770_cov_5.412568	0	0	0	0	0	11770	11585	0
J2423_B38_lytic_NODE_25_length_11585_cov_35.816207	K16_65_lytic_NODE_62_length_10239_cov_2.318541	0	0	0	0	0	10239	11585	0
J2423_B38_lytic_NODE_25_length_11585_cov_35.816207	K16_65_lytic_NODE_8_length_18730_cov_7.413026	0	0	0	0	0	18730	11585	0
J2423_B38_lytic_NODE_25_length_11585_cov_35.816207	K16_67_lysogenic_NODE_17_length_20144_cov_1.853818	0	0	0	0	0	20144	11585	0
J2423_B38_lytic_NODE_25_length_11585_cov_35.816207	K16_67_lysogenic_NODE_1_length_67599_cov_34.567370_fragment_1	0	0	0	0	0	54625	11585	0
J2423_B38_lytic_NODE_25_length_11585_cov_35.816207	K16_67_lytic_NODE_117_length_10557_cov_1.486010	0	0	0	0	0	10557	11585	0
J2423_B38_lytic_NODE_25_length_11585_cov_35.816207	K16_67_lytic_NODE_144_length_10000_cov_1.566758	0	0	0	0	0	10000	11585	0
J2423_B38_lytic_NODE_25_length_11585_cov_35.816207	K16_67_lytic_NODE_92_length_11783_cov_12.640027	0	0	0	0	0	11783	11585	0
J2423_B38_lytic_NODE_25_length_11585_cov_35.816207	S09_220_lysogenic_NODE_17_length_13526_cov_4.327714	0	0	0	0	0	13526	11585	0
J2423_B38_lytic_NODE_25_length_11585_cov_35.816207	S09_220_lytic_NODE_27_length_12042_cov_4.134049	0	0	0	0	0	12042	11585	0
J2423_B38_lytic_NODE_25_length_11585_cov_35.816207	S09_221_lytic_NODE_41_length_11920_cov_4.989406	0	0	0	0	0	11920	11585	0
J2423_B38_lytic_NODE_25_length_11585_cov_35.816207	S09_221_lytic_NODE_56_length_10349_cov_1.559836	0	0	0	0	0	10349	11585	0
J2423_B38_lytic_NODE_25_length_11585_cov_35.816207	S09_228_lytic_NODE_3_length_23212_cov_3.990256	0	0	0	0	0	23212	11585	0
J2423_B38_lytic_NODE_25_length_11585_cov_35.816207	S09_231_lysogenic_NODE_4_length_29531_cov_23.648963_fragment_1	0	0	0	0	0	14421	11585	0
J2423_B38_lytic_NODE_25_length_11585_cov_35.816207	S09_231_lytic_NODE_134_length_10442_cov_6.366534	0	0	0	0	0	10442	11585	0
J2423_B38_lytic_NODE_25_length_11585_cov_35.816207	S09_231_lytic_NODE_147_length_10240_cov_11.808380	0	0	0	0	0	10240	11585	0
J2423_B38_lytic_NODE_25_length_11585_cov_35.816207	S09_231_lytic_NODE_2_length_42228_cov_3.907403	0	0	0	0	0	42228	11585	0
J2423_B38_lytic_NODE_25_length_11585_cov_35.816207	S09_231_lytic_NODE_93_length_11906_cov_11.358761	0	0	0	0	0	11906	11585	0
J2423_B38_lytic_NODE_25_length_11585_cov_35.816207	S09_232_lytic_NODE_35_length_12255_cov_1.889319	0	0	0	0	0	12255	11585	0
J2423_B38_lytic_NODE_25_length_11585_cov_35.816207	S09_232_lytic_NODE_54_length_10341_cov_3.962818	0	0	0	0	0	10341	11585	0
J2423_B38_lytic_NODE_25_length_11585_cov_35.816207	S09_235_lysogenic_NODE_30_length_12686_cov_3.565460	0	0	0	0	0	12686	11585	0
J2423_B38_lytic_NODE_25_length_11585_cov_35.816207	S09_235_lytic_NODE_10_length_16685_cov_2.947054	0	0	0	0	0	16685	11585	0
J2423_B38_lytic_NODE_25_length_11585_cov_35.816207	S09_235_lytic_NODE_33_length_12594_cov_29.337770	0	0	0	0	0	12594	11585	0
J2423_B38_lytic_NODE_25_length_11585_cov_35.816207	S09_235_lytic_NODE_45_length_10416_cov_2.431569	0	0	0	0	0	10416	11585	0
J2423_B38_lytic_NODE_25_length_11585_cov_35.816207	S09_235_lytic_NODE_5_length_19881_cov_2.655769	0	0	0	0	0	19881	11585	0
J2423_B38_lytic_NODE_25_length_11585_cov_35.816207	S09_237_lytic_NODE_11_length_17604_cov_1.843105	0	0	0	0	0	17604	11585	0
J2423_B38_lytic_NODE_25_length_11585_cov_35.816207	S09_237_lytic_NODE_32_length_13679_cov_5.295766	0	0	0	0	0	13679	11585	0
J2423_B38_lytic_NODE_25_length_11585_cov_35.816207	S09_237_lytic_NODE_45_length_12213_cov_22.856682	0	0	0	0	0	12213	11585	0
J2423_B38_lytic_NODE_25_length_11585_cov_35.816207	S09_237_lytic_NODE_46_length_12133_cov_2.259907	0	0	0	0	0	12133	11585	0
J2423_B38_lytic_NODE_25_length_11585_cov_35.816207	S09_237_lytic_NODE_63_length_10259_cov_6.385480	0	0	0	0	0	10259	11585	0
J2423_B38_lytic_NODE_25_length_11585_cov_35.816207	S09_238_lytic_NODE_31_length_13160_cov_10.433852	0	0	0	0	0	13160	11585	0
J2423_B38_lytic_NODE_25_length_11585_cov_35.816207	S09_238_lytic_NODE_32_length_13088_cov_13.807126	0	0	0	0	0	13088	11585	0
J2423_B38_lytic_NODE_25_length_11585_cov_35.816207	S09_238_lytic_NODE_52_length_10363_cov_16.465436	0	0	0	0	0	10363	11585	0
J2423_B38_lytic_NODE_25_length_11585_cov_35.816207	S09_238_lytic_NODE_54_length_10309_cov_17.604829	0	0	0	0	0	10309	11585	0
J2423_B38_lytic_NODE_25_length_11585_cov_35.816207	S09_238_lytic_NODE_7_length_19520_cov_15.106139	0	0	0	0	0	19520	11585	0
J2423_B38_lytic_NODE_25_length_11585_cov_35.816207	S09_239_lytic_NODE_43_length_13729_cov_7.393592	0	0	0	0	0	13729	11585	0
J2423_B38_lytic_NODE_25_length_11585_cov_35.816207	S09_239_lytic_NODE_48_length_13281_cov_9.003495	0	0	0	0	0	13281	11585	0
J2423_B38_lytic_NODE_25_length_11585_cov_35.816207	S16_108_lysogenic_NODE_45_length_10136_cov_1.970444	0	0	0	0	0	10136	11585	0
J2423_B38_lytic_NODE_25_length_11585_cov_35.816207	S16_108_lytic_NODE_2_length_25421_cov_2.347589	0	0	0	0	0	25421	11585	0
J2423_B38_lytic_NODE_25_length_11585_cov_35.816207	S16_108_lytic_NODE_37_length_11422_cov_2.597292	0	0	0	0	0	11422	11585	0
J2423_B38_lytic_NODE_25_length_11585_cov_35.816207	S16_204_lytic_NODE_1_length_34537_cov_3.107886	0	0	0	0	0	34537	11585	0
J2423_B38_lytic_NODE_25_length_11585_cov_35.816207	S16_209_lytic_NODE_26_length_13007_cov_3.078224	0	0	0	0	0	13007	11585	0
J2423_B38_lytic_NODE_25_length_11585_cov_35.816207	S16_209_lytic_NODE_45_length_10659_cov_3.231069	0	0	0	0	0	10659	11585	0
J2423_B38_lytic_NODE_25_length_11585_cov_35.816207	S16_210_lysogenic_NODE_51_length_10294_cov_9.792195	0	0	0	0	0	10294	11585	0
J2423_B38_lytic_NODE_25_length_11585_cov_35.816207	S16_367_lysogenic_NODE_49_length_12248_cov_5.339325	0	0	0	0	0	12248	11585	0
J2423_B38_lytic_NODE_25_length_11585_cov_35.816207	S16_367_lytic_NODE_3_length_27172_cov_3.656981	0	0	0	0	0	27172	11585	0
J2423_B38_lytic_NODE_25_length_11585_cov_35.816207	S16_371_lytic_NODE_18_length_16110_cov_8.612296	0	0	0	0	0	16110	11585	0
J2423_B38_lytic_NODE_25_length_11585_cov_35.816207	S16_371_lytic_NODE_39_length_12778_cov_13.169471	0	0	0	0	0	12778	11585	0
J2423_B38_lytic_NODE_25_length_11585_cov_35.816207	S16_371_lytic_NODE_60_length_10745_cov_9.996988	0	0	0	0	0	10745	11585	0
J2423_B38_lytic_NODE_25_length_11585_cov_35.816207	S16_485_lytic_NODE_55_length_10084_cov_2.485496	0	0	0	0	0	10084	11585	0
J2423_B38_lytic_NODE_25_length_11585_cov_35.816207	S16_487_lytic_NODE_26_length_15063_cov_9.248561	0	0	0	0	0	15063	11585	0
J2423_B38_lytic_NODE_25_length_11585_cov_35.816207	S16_487_lytic_NODE_4_length_25574_cov_7.720662	0	0	0	0	0	25574	11585	0
J2423_B38_lytic_NODE_25_length_11585_cov_35.816207	S16_487_lytic_NODE_59_length_10937_cov_7.538184	0	0	0	0	0	10937	11585	0
J2423_B38_lytic_NODE_25_length_11585_cov_35.816207	S16_487_lytic_NODE_69_length_10213_cov_10.680935	0	0	0	0	0	10213	11585	0
J2423_B38_lytic_NODE_25_length_11585_cov_35.816207	S16_487_lytic_NODE_8_length_20275_cov_6.909596	0	0	0	0	0	20275	11585	0
J2423_B38_lytic_NODE_25_length_11585_cov_35.816207	R1928-5_239_lytic_NODE_1_length_46392_cov_8.680426	0	0	0	0	0	46392	11585	0
J2423_B38_lytic_NODE_25_length_11585_cov_35.816207	R1928-5_239_lytic_NODE_51_length_10234_cov_26.636804	581	71	0.0567715	0.0501511	0.877797	10234	11585	0.0567715
J2423_B38_lytic_NODE_25_length_11585_cov_35.816207	R1928-5_241_lytic_NODE_77_length_10924_cov_4.750717	0	0	0	0	0	10924	11585	0
J2423_B38_lytic_NODE_25_length_11585_cov_35.816207	R1928-5_243_lytic_NODE_25_length_11080_cov_9.980016	7236	1143	0.653069	0.624601	0.84204	11080	11585	0.653069
J2423_B38_lytic_NODE_25_length_11585_cov_35.816207	R1928-5_245_lytic_NODE_52_length_10871_cov_5.268837	7150	1106	0.657713	0.617177	0.845315	10871	11585	0.657713
J2423_B38_lytic_NODE_25_length_11585_cov_35.816207	R1928-5_251_lytic_NODE_30_length_11087_cov_78.057086	6678	948	0.602327	0.576435	0.858041	11087	11585	0.602327
J2423_B38_lytic_NODE_25_length_11585_cov_35.816207	R1928-5_253_lytic_NODE_30_length_10247_cov_18.576536	6916	1085	0.674929	0.596979	0.843117	10247	11585	0.674929
J2423_B38_lytic_NODE_25_length_11585_cov_35.816207	R1928-5_255_lytic_NODE_48_length_11389_cov_96.593450	6734	1068	0.591272	0.581269	0.841402	11389	11585	0.591272
J2423_B38_lytic_NODE_25_length_11585_cov_35.816207	R1928-5_257_lytic_NODE_78_length_11145_cov_4.409561	6415	909	0.575594	0.553733	0.858301	11145	11585	0.575594
J2423_B38_lytic_NODE_25_length_11585_cov_35.816207	R1928-5_261_lytic_NODE_31_length_10711_cov_14.825118	8331	918	0.777799	0.71912	0.889809	10711	11585	0.777799
J2423_B38_lytic_NODE_25_length_11585_cov_35.816207	R1928-5_263_lytic_NODE_37_length_18696_cov_1.951817	0	0	0	0	0	18696	11585	0
J2423_B38_lytic_NODE_25_length_11585_cov_35.816207	R1928-5_263_lytic_NODE_73_length_11509_cov_41.848261	7764	1146	0.674602	0.670177	0.852396	11509	11585	0.674602
J2423_B38_lytic_NODE_25_length_11585_cov_35.816207	R1928-5_263_lytic_NODE_86_length_10537_cov_1.985695	0	0	0	0	0	10537	11585	0
J2423_B38_lytic_NODE_25_length_11585_cov_35.816207	R1928-5_263_lytic_NODE_87_length_10439_cov_1.848905	0	0	0	0	0	10439	11585	0
J2423_B38_lytic_NODE_25_length_11585_cov_35.816207	R1928-5_265_lytic_NODE_36_length_10649_cov_62.765767	5332	801	0.500704	0.46025	0.849775	10649	11585	0.500704
J2423_B38_lytic_NODE_25_length_11585_cov_35.816207	R1928-5_267_lytic_NODE_31_length_10518_cov_188.028374	5183	760	0.492774	0.447389	0.853367	10518	11585	0.492774
J2423_B38_lytic_NODE_25_length_11585_cov_35.816207	R1928-5_269_lytic_NODE_22_length_11601_cov_42.393728	6485	848	0.559004	0.559776	0.869237	11601	11585	0.559776
J2423_B38_lytic_NODE_25_length_11585_cov_35.816207	R1931-6_445_lytic_NODE_15_length_31766_cov_2.709528	0	0	0	0	0	31766	11585	0
J2423_B38_lytic_NODE_25_length_11585_cov_35.816207	R1931-6_445_lytic_NODE_41_length_17042_cov_4.523669	0	0	0	0	0	17042	11585	0
J2423_B38_lytic_NODE_25_length_11585_cov_35.816207	R1931-6_447_lytic_NODE_10_length_17816_cov_3.037016	0	0	0	0	0	17816	11585	0
J2423_B38_lytic_NODE_25_length_11585_cov_35.816207	R1931-6_451_lytic_NODE_29_length_23786_cov_2.794211	0	0	0	0	0	23786	11585	0
J2423_B38_lytic_NODE_25_length_11585_cov_35.816207	R1931-6_451_lytic_NODE_3_length_46171_cov_2.720434	0	0	0	0	0	46171	11585	0
J2423_B38_lytic_NODE_25_length_11585_cov_35.816207	R1931-6_451_lytic_NODE_96_length_10047_cov_599.788938	8224	884	0.818553	0.709883	0.89251	10047	11585	0.818553
J2423_B38_lytic_NODE_25_length_11585_cov_35.816207	R1931-6_453_lytic_NODE_78_length_11488_cov_173.301839	8126	1036	0.707347	0.701424	0.872508	11488	11585	0.707347
J2423_B38_lytic_NODE_25_length_11585_cov_35.816207	R1931-6_453_lytic_NODE_84_length_10736_cov_5.634197	412	40	0.0383756	0.0355632	0.902913	10736	11585	0.0383756
J2423_B38_lytic_NODE_25_length_11585_cov_35.816207	R1931-6_455_lytic_NODE_42_length_11498_cov_30.380241	6863	814	0.596886	0.592404	0.881393	11498	11585	0.596886
J2423_B38_lytic_NODE_25_length_11585_cov_35.816207	R1931-6_459_lytic_NODE_24_length_11316_cov_20.760161	8768	1013	0.774832	0.756841	0.884466	11316	11585	0.774832
J2423_B38_lytic_NODE_25_length_11585_cov_35.816207	R1931-6_461_lytic_NODE_46_length_10121_cov_1.948600	0	0	0	0	0	10121	11585	0
J2423_B38_lytic_NODE_25_length_11585_cov_35.816207	R1931-6_463_lytic_NODE_5_length_20113_cov_5.992897	0	0	0	0	0	20113	11585	0
J2423_B38_lytic_NODE_25_length_11585_cov_35.816207	R1931-6_465_lytic_NODE_31_length_11410_cov_33.418372	6633	826	0.581332	0.572551	0.875471	11410	11585	0.581332
J2423_B38_lytic_NODE_25_length_11585_cov_35.816207	R1931-6_465_lytic_NODE_32_length_11324_cov_45.124431	6807	706	0.601113	0.58757	0.896283	11324	11585	0.601113
J2423_B38_lytic_NODE_25_length_11585_cov_35.816207	R1931-6_465_lytic_NODE_36_length_10687_cov_47.888321	6488	586	0.607093	0.560034	0.909679	10687	11585	0.607093
J2423_B38_lytic_NODE_25_length_11585_cov_35.816207	R1931-6_467_lytic_NODE_67_length_11277_cov_123.491215	7957	1167	0.705595	0.686836	0.853337	11277	11585	0.705595
J2423_B38_lytic_NODE_25_length_11585_cov_35.816207	R1931-6_467_lytic_NODE_68_length_11134_cov_40.819668	8559	1203	0.768726	0.7388	0.859446	11134	11585	0.768726
J2423_B38_lytic_NODE_25_length_11585_cov_35.816207	R1931-6_469_lytic_NODE_32_length_11114_cov_24.315655	6807	741	0.612471	0.58757	0.891142	11114	11585	0.612471
J2423_B38_lytic_NODE_25_length_11585_cov_35.816207	R1931-6_469_lytic_NODE_35_length_10789_cov_72.492407	7872	833	0.729632	0.679499	0.894182	10789	11585	0.729632
J2423_B38_lytic_NODE_25_length_11585_cov_35.816207	R1935-3_689_lytic_NODE_32_length_11366_cov_210.252023	9404	1193	0.82738	0.811739	0.873139	11366	11585	0.82738
J2423_B38_lytic_NODE_25_length_11585_cov_35.816207	R1935-3_691_lytic_NODE_27_length_11642_cov_138.479906	7577	1041	0.650833	0.654035	0.86261	11642	11585	0.654035
J2423_B38_lytic_NODE_25_length_11585_cov_35.816207	R1935-3_691_lytic_NODE_29_length_11280_cov_51.138453	7398	1010	0.655851	0.638584	0.863477	11280	11585	0.655851
J2423_B38_lytic_NODE_25_length_11585_cov_35.816207	R1935-3_691_lytic_NODE_42_length_10073_cov_103.933581	8389	889	0.83282	0.724126	0.894028	10073	11585	0.83282
J2423_B38_lytic_NODE_25_length_11585_cov_35.816207	R1935-3_693_lytic_NODE_41_length_11310_cov_914.974082	7742	1044	0.684527	0.668278	0.865151	11310	11585	0.684527
J2423_B38_lytic_NODE_25_length_11585_cov_35.816207	R1935-3_693_lytic_NODE_45_length_10844_cov_466.957754	8474	1026	0.781446	0.731463	0.878924	10844	11585	0.781446
J2423_B38_lytic_NODE_25_length_11585_cov_35.816207	R1935-3_693_lytic_NODE_51_length_10340_cov_15.048146	6953	855	0.672437	0.600173	0.877031	10340	11585	0.672437
J2423_B38_lytic_NODE_25_length_11585_cov_35.816207	R1935-3_695_lytic_NODE_25_length_11495_cov_855.642958	8006	807	0.696477	0.691066	0.899201	11495	11585	0.696477
J2423_B38_lytic_NODE_25_length_11585_cov_35.816207	R1935-3_699_lytic_NODE_1_length_45918_cov_7.567526	0	0	0	0	0	45918	11585	0
J2423_B38_lytic_NODE_25_length_11585_cov_35.816207	R1935-3_699_lytic_NODE_21_length_15880_cov_1.804175	0	0	0	0	0	15880	11585	0
J2423_B38_lytic_NODE_25_length_11585_cov_35.816207	R1935-3_706_lytic_NODE_1_length_45918_cov_54.483285	0	0	0	0	0	45918	11585	0
J2423_B38_lytic_NODE_25_length_11585_cov_35.816207	R1935-3_710_lytic_NODE_31_length_11453_cov_28.660431	7459	1029	0.65127	0.64385	0.862046	11453	11585	0.65127
J2423_B38_lytic_NODE_25_length_11585_cov_35.816207	R1935-3_712_lysogenic_NODE_215_length_3931_cov_1.998163	0	0	0	0	0	550335	11585	0
J2423_B38_lytic_NODE_25_length_11585_cov_35.816207	R1935-3_714_lytic_NODE_29_length_10804_cov_678.159787	6486	955	0.600333	0.559862	0.85276	10804	11585	0.600333
J2423_B38_lytic_NODE_25_length_11585_cov_35.816207	R1935-3_716_lytic_NODE_30_length_12172_cov_4968.552319	6572	969	0.539928	0.567285	0.852556	12172	11585	0.567285
J2423_B38_lytic_NODE_36_length_10005_cov_6.929684	J2423_B38_lytic_NODE_25_length_11585_cov_35.816207	6609	968	0.570479	0.66057	0.853533	11585	10005	0.66057
J2423_B38_lytic_NODE_36_length_10005_cov_6.929684	J2423_B38_lytic_NODE_36_length_10005_cov_6.929684	10004	0	0.9999	0.9999	1	10005	10005	0.9999
J2423_B38_lytic_NODE_36_length_10005_cov_6.929684	J2423_B41_lytic_NODE_26_length_11572_cov_14.046284	5900	847	0.509851	0.589705	0.856441	11572	10005	0.589705
J2423_B38_lytic_NODE_36_length_10005_cov_6.929684	J2423_B43_lytic_NODE_29_length_11718_cov_64.246357	5240	669	0.447175	0.523738	0.872328	11718	10005	0.523738
J2423_B38_lytic_NODE_36_length_10005_cov_6.929684	J2423_B45_lytic_NODE_34_length_11086_cov_39.805300	5619	655	0.506856	0.561619	0.883431	11086	10005	0.561619
J2423_B38_lytic_NODE_36_length_10005_cov_6.929684	J2423_B45_lytic_NODE_38_length_10727_cov_8.327079	3362	593	0.313415	0.336032	0.823617	10727	10005	0.336032
J2423_B38_lytic_NODE_36_length_10005_cov_6.929684	J2423_B46_lytic_NODE_23_length_11348_cov_8.598646	6330	909	0.557808	0.632684	0.856398	11348	10005	0.632684
J2423_B38_lytic_NODE_36_length_10005_cov_6.929684	J2423_B46_lytic_NODE_24_length_11112_cov_120.241652	5667	855	0.509989	0.566417	0.849127	11112	10005	0.566417
J2423_B38_lytic_NODE_36_length_10005_cov_6.929684	J2426_B103_lytic_NODE_24_length_11274_cov_4.895095	6778	859	0.601206	0.677461	0.873266	11274	10005	0.677461
J2423_B38_lytic_NODE_36_length_10005_cov_6.929684	J2426_B107_lytic_NODE_52_length_10677_cov_122.227833	5696	803	0.533483	0.569315	0.859024	10677	10005	0.569315
J2423_B38_lytic_NODE_36_length_10005_cov_6.929684	J2426_B111_lytic_NODE_20_length_11326_cov_8.457385	6385	713	0.563747	0.638181	0.888332	11326	10005	0.638181
J2423_B38_lytic_NODE_36_length_10005_cov_6.929684	J2426_B112_lytic_NODE_25_length_11272_cov_3.663797	7453	915	0.661196	0.744927	0.877231	11272	10005	0.744928
J2423_B38_lytic_NODE_36_length_10005_cov_6.929684	J2428_B191_lytic_NODE_19_length_11353_cov_16.421118	6246	963	0.550163	0.624288	0.845821	11353	10005	0.624288
J2423_B38_lytic_NODE_36_length_10005_cov_6.929684	J2432_B238_lytic_NODE_45_length_16362_cov_4.157195	0	0	0	0	0	16362	10005	0
J2423_B38_lytic_NODE_36_length_10005_cov_6.929684	J2432_B238_lytic_NODE_51_length_16013_cov_7.559086	0	0	0	0	0	16013	10005	0
J2423_B38_lytic_NODE_36_length_10005_cov_6.929684	J2432_B243_lytic_NODE_54_length_10262_cov_1741.954837	6207	849	0.604853	0.62039	0.863219	10262	10005	0.62039
J2423_B38_lytic_NODE_36_length_10005_cov_6.929684	J2432_B245_lytic_NODE_2_length_29710_cov_2.315218	0	0	0	0	0	29710	10005	0
J2423_B38_lytic_NODE_36_length_10005_cov_6.929684	J2432_B245_lytic_NODE_34_length_10653_cov_90.385207	6078	941	0.570543	0.607496	0.845179	10653	10005	0.607496
J2423_B38_lytic_NODE_36_length_10005_cov_6.929684	J2432_B245_lytic_NODE_36_length_10405_cov_97.970634	6207	855	0.59654	0.62039	0.862252	10405	10005	0.62039
J2423_B38_lytic_NODE_36_length_10005_cov_6.929684	J2432_B245_lytic_NODE_5_length_20966_cov_2.391749	0	0	0	0	0	20966	10005	0
J2423_B38_lytic_NODE_36_length_10005_cov_6.929684	J2432_B248_lytic_NODE_12_length_16943_cov_2.562775	0	0	0	0	0	16943	10005	0
J2423_B38_lytic_NODE_36_length_10005_cov_6.929684	J2432_B250_lytic_NODE_32_length_12334_cov_2.840007	0	0	0	0	0	12334	10005	0
J2423_B38_lytic_NODE_36_length_10005_cov_6.929684	J2432_B250_lytic_NODE_6_length_20931_cov_2.476598	0	0	0	0	0	20931	10005	0
J2423_B38_lytic_NODE_36_length_10005_cov_6.929684	J2432_B252_lytic_NODE_37_length_10286_cov_390.118741	0	0	0	0	0	10286	10005	0
J2423_B38_lytic_NODE_36_length_10005_cov_6.929684	J2432_B253_lytic_NODE_36_length_10034_cov_124.305357	5409	849	0.539067	0.54063	0.843039	10034	10005	0.54063
J2423_B38_lytic_NODE_36_length_10005_cov_6.929684	J2432_B254_lytic_NODE_10_length_18712_cov_2.727180	0	0	0	0	0	18712	10005	0
J2423_B38_lytic_NODE_36_length_10005_cov_6.929684	J2432_B254_lytic_NODE_2_length_36969_cov_3.016473	0	0	0	0	0	36969	10005	0
J2423_B38_lytic_NODE_36_length_10005_cov_6.929684	J2432_B254_lytic_NODE_34_length_10843_cov_121.815333	143	13	0.0131882	0.0142929	0.909091	10843	10005	0.0142929
J2423_B38_lytic_NODE_36_length_10005_cov_6.929684	J2432_B255_lytic_NODE_27_length_10806_cov_12.210295	6751	945	0.624745	0.674763	0.860021	10806	10005	0.674763
J2423_B38_lytic_NODE_36_length_10005_cov_6.929684	B09_301_lysogenic_NODE_54_length_11939_cov_4.278050	0	0	0	0	0	11939	10005	0
J2423_B38_lytic_NODE_36_length_10005_cov_6.929684	B09_301_lytic_NODE_60_length_10583_cov_4.061843	0	0	0	0	0	10583	10005	0
J2423_B38_lytic_NODE_36_length_10005_cov_6.929684	B09_339_lytic_NODE_46_length_10025_cov_2.652767	0	0	0	0	0	10025	10005	0
J2423_B38_lytic_NODE_36_length_10005_cov_6.929684	I09_184_lytic_NODE_102_length_11729_cov_4.947881	0	0	0	0	0	11729	10005	0
J2423_B38_lytic_NODE_36_length_10005_cov_6.929684	I09_190_lytic_NODE_39_length_14509_cov_49.741521	0	0	0	0	0	14509	10005	0
J2423_B38_lytic_NODE_36_length_10005_cov_6.929684	I09_192_lytic_NODE_35_length_14550_cov_66.393374	0	0	0	0	0	14550	10005	0
J2423_B38_lytic_NODE_36_length_10005_cov_6.929684	I09_192_lytic_NODE_65_length_11452_cov_1.889595	0	0	0	0	0	11452	10005	0
J2423_B38_lytic_NODE_36_length_10005_cov_6.929684	I09_193_lytic_NODE_113_length_10149_cov_2.725668	0	0	0	0	0	10149	10005	0
J2423_B38_lytic_NODE_36_length_10005_cov_6.929684	I09_234_lytic_NODE_39_length_11826_cov_19.775139	0	0	0	0	0	11826	10005	0
J2423_B38_lytic_NODE_36_length_10005_cov_6.929684	I09_235_lytic_NODE_14_length_18187_cov_5.946917	0	0	0	0	0	18187	10005	0
J2423_B38_lytic_NODE_36_length_10005_cov_6.929684	I09_235_lytic_NODE_9_length_19781_cov_6.329654	0	0	0	0	0	19781	10005	0
J2423_B38_lytic_NODE_36_length_10005_cov_6.929684	I09_237_lytic_NODE_50_length_13120_cov_2.267636	0	0	0	0	0	13120	10005	0
J2423_B38_lytic_NODE_36_length_10005_cov_6.929684	I09_239_lytic_NODE_12_length_20864_cov_56.883190	0	0	0	0	0	20864	10005	0
J2423_B38_lytic_NODE_36_length_10005_cov_6.929684	I09_239_lytic_NODE_1_length_43005_cov_162.167592	0	0	0	0	0	43005	10005	0
J2423_B38_lytic_NODE_36_length_10005_cov_6.929684	I09_239_lytic_NODE_5_length_27111_cov_12.164839	0	0	0	0	0	27111	10005	0
J2423_B38_lytic_NODE_36_length_10005_cov_6.929684	I09_239_lytic_NODE_68_length_10042_cov_3.057555	0	0	0	0	0	10042	10005	0
J2423_B38_lytic_NODE_36_length_10005_cov_6.929684	I09_239_lytic_NODE_8_length_22961_cov_11.672898	0	0	0	0	0	22961	10005	0
J2423_B38_lytic_NODE_36_length_10005_cov_6.929684	I09_240_lytic_NODE_21_length_19000_cov_6.875576	0	0	0	0	0	19000	10005	0
J2423_B38_lytic_NODE_36_length_10005_cov_6.929684	I09_242_lytic_NODE_10_length_19807_cov_2.423093	0	0	0	0	0	19807	10005	0
J2423_B38_lytic_NODE_36_length_10005_cov_6.929684	I09_242_lytic_NODE_11_length_19180_cov_41.035626	0	0	0	0	0	19180	10005	0
J2423_B38_lytic_NODE_36_length_10005_cov_6.929684	I09_242_lytic_NODE_16_length_17020_cov_2.655246	0	0	0	0	0	17020	10005	0
J2423_B38_lytic_NODE_36_length_10005_cov_6.929684	I09_242_lytic_NODE_46_length_11009_cov_2.837528	0	0	0	0	0	11009	10005	0
J2423_B38_lytic_NODE_36_length_10005_cov_6.929684	I09_62_lytic_NODE_46_length_13097_cov_11.959926	0	0	0	0	0	13097	10005	0
J2423_B38_lytic_NODE_36_length_10005_cov_6.929684	I09_67_lytic_NODE_33_length_14482_cov_17.052016	0	0	0	0	0	14482	10005	0
J2423_B38_lytic_NODE_36_length_10005_cov_6.929684	I09_67_lytic_NODE_36_length_13129_cov_3.083256	0	0	0	0	0	13129	10005	0
J2423_B38_lytic_NODE_36_length_10005_cov_6.929684	I16_1006_lytic_NODE_90_length_10300_cov_130.751351	0	0	0	0	0	10300	10005	0
J2423_B38_lytic_NODE_36_length_10005_cov_6.929684	I16_1008_lytic_NODE_51_length_12718_cov_47.975947	0	0	0	0	0	12718	10005	0
J2423_B38_lytic_NODE_36_length_10005_cov_6.929684	I16_1018_lytic_NODE_46_length_14308_cov_133.854797	0	0	0	0	0	14308	10005	0
J2423_B38_lytic_NODE_36_length_10005_cov_6.929684	I16_122_lytic_NODE_25_length_16605_cov_2.346700	0	0	0	0	0	16605	10005	0
J2423_B38_lytic_NODE_36_length_10005_cov_6.929684	I16_122_lytic_NODE_73_length_10141_cov_4.282635	0	0	0	0	0	10141	10005	0
J2423_B38_lytic_NODE_36_length_10005_cov_6.929684	I16_126_lytic_NODE_13_length_20552_cov_7.341491	0	0	0	0	0	20552	10005	0
J2423_B38_lytic_NODE_36_length_10005_cov_6.929684	I16_126_lytic_NODE_18_length_18454_cov_7.261605	0	0	0	0	0	18454	10005	0
J2423_B38_lytic_NODE_36_length_10005_cov_6.929684	I16_126_lytic_NODE_20_length_18239_cov_7.733525	0	0	0	0	0	18239	10005	0
J2423_B38_lytic_NODE_36_length_10005_cov_6.929684	I16_590_lytic_NODE_57_length_11641_cov_5.906510	0	0	0	0	0	11641	10005	0
J2423_B38_lytic_NODE_36_length_10005_cov_6.929684	I16_598_lytic_NODE_27_length_14796_cov_7.282044	0	0	0	0	0	14796	10005	0
J2423_B38_lytic_NODE_36_length_10005_cov_6.929684	I16_600_lytic_NODE_40_length_14170_cov_2.506798	0	0	0	0	0	14170	10005	0
J2423_B38_lytic_NODE_36_length_10005_cov_6.929684	I16_602_lytic_NODE_43_length_13215_cov_19.069039	0	0	0	0	0	13215	10005	0
J2423_B38_lytic_NODE_36_length_10005_cov_6.929684	K09_101_lysogenic_NODE_1_length_50876_cov_9.770308	0	0	0	0	0	50876	10005	0
J2423_B38_lytic_NODE_36_length_10005_cov_6.929684	K09_101_lytic_NODE_19_length_15394_cov_10.434230	0	0	0	0	0	15394	10005	0
J2423_B38_lytic_NODE_36_length_10005_cov_6.929684	K09_101_lytic_NODE_2_length_44704_cov_3.131799	0	0	0	0	0	44704	10005	0
J2423_B38_lytic_NODE_36_length_10005_cov_6.929684	K09_101_lytic_NODE_3_length_31150_cov_10.146734	0	0	0	0	0	31150	10005	0
J2423_B38_lytic_NODE_36_length_10005_cov_6.929684	K09_115_lysogenic_NODE_2_length_37122_cov_2.260858	0	0	0	0	0	37122	10005	0
J2423_B38_lytic_NODE_36_length_10005_cov_6.929684	K09_115_lysogenic_NODE_5_length_23639_cov_4.039161	0	0	0	0	0	23639	10005	0
J2423_B38_lytic_NODE_36_length_10005_cov_6.929684	K09_115_lytic_NODE_24_length_13386_cov_4.306898	0	0	0	0	0	13386	10005	0
J2423_B38_lytic_NODE_36_length_10005_cov_6.929684	K09_115_lytic_NODE_3_length_34739_cov_4.344416	0	0	0	0	0	34739	10005	0
J2423_B38_lytic_NODE_36_length_10005_cov_6.929684	K09_115_lytic_NODE_4_length_33272_cov_4.136979	0	0	0	0	0	33272	10005	0
J2423_B38_lytic_NODE_36_length_10005_cov_6.929684	K09_115_lytic_NODE_8_length_19183_cov_2.150404	0	0	0	0	0	19183	10005	0
J2423_B38_lytic_NODE_36_length_10005_cov_6.929684	K09_219_lysogenic_NODE_1_length_68364_cov_46.366338_fragment_1	0	0	0	0	0	54273	10005	0
J2423_B38_lytic_NODE_36_length_10005_cov_6.929684	K09_222_lysogenic_NODE_2_length_96758_cov_10.937891_fragment_1	0	0	0	0	0	79409	10005	0
J2423_B38_lytic_NODE_36_length_10005_cov_6.929684	K09_222_lytic_NODE_11_length_37715_cov_1.797468	0	0	0	0	0	37715	10005	0
J2423_B38_lytic_NODE_36_length_10005_cov_6.929684	K09_222_lytic_NODE_64_length_16636_cov_1.689737	0	0	0	0	0	16636	10005	0
J2423_B38_lytic_NODE_36_length_10005_cov_6.929684	K09_223_lysogenic_NODE_1_length_56789_cov_32.428319	0	0	0	0	0	56789	10005	0
J2423_B38_lytic_NODE_36_length_10005_cov_6.929684	K09_223_lytic_NODE_113_length_11719_cov_4.211157	0	0	0	0	0	11719	10005	0
J2423_B38_lytic_NODE_36_length_10005_cov_6.929684	K09_223_lytic_NODE_114_length_11601_cov_11.075697	0	0	0	0	0	11601	10005	0
J2423_B38_lytic_NODE_36_length_10005_cov_6.929684	K09_223_lytic_NODE_144_length_10431_cov_5.138894	0	0	0	0	0	10431	10005	0
J2423_B38_lytic_NODE_36_length_10005_cov_6.929684	K09_223_lytic_NODE_2_length_50533_cov_12.059351	0	0	0	0	0	50533	10005	0
J2423_B38_lytic_NODE_36_length_10005_cov_6.929684	K09_223_lytic_NODE_67_length_14521_cov_4.446042	0	0	0	0	0	14521	10005	0
J2423_B38_lytic_NODE_36_length_10005_cov_6.929684	K09_223_lytic_NODE_68_length_14473_cov_4.558528	0	0	0	0	0	14473	10005	0
J2423_B38_lytic_NODE_36_length_10005_cov_6.929684	K09_234_lysogenic_NODE_4_length_28003_cov_2.297898	0	0	0	0	0	28003	10005	0
J2423_B38_lytic_NODE_36_length_10005_cov_6.929684	K09_234_lytic_NODE_1_length_46757_cov_4.197851	0	0	0	0	0	46757	10005	0
J2423_B38_lytic_NODE_36_length_10005_cov_6.929684	K09_234_lytic_NODE_42_length_11882_cov_3.090639	0	0	0	0	0	11882	10005	0
J2423_B38_lytic_NODE_36_length_10005_cov_6.929684	K09_243_lysogenic_NODE_63_length_11179_cov_2.336318	0	0	0	0	0	11179	10005	0
J2423_B38_lytic_NODE_36_length_10005_cov_6.929684	K09_243_lytic_NODE_22_length_15456_cov_1.549332	0	0	0	0	0	15456	10005	0
J2423_B38_lytic_NODE_36_length_10005_cov_6.929684	K09_243_lytic_NODE_30_length_13485_cov_2.314202	0	0	0	0	0	13485	10005	0
J2423_B38_lytic_NODE_36_length_10005_cov_6.929684	K09_243_lytic_NODE_3_length_26460_cov_2.456471	0	0	0	0	0	26460	10005	0
J2423_B38_lytic_NODE_36_length_10005_cov_6.929684	K09_243_lytic_NODE_49_length_11934_cov_5.307035	0	0	0	0	0	11934	10005	0
J2423_B38_lytic_NODE_36_length_10005_cov_6.929684	K09_243_lytic_NODE_50_length_11720_cov_2.332701	0	0	0	0	0	11720	10005	0
J2423_B38_lytic_NODE_36_length_10005_cov_6.929684	K09_243_lytic_NODE_51_length_11581_cov_2.414485	0	0	0	0	0	11581	10005	0
J2423_B38_lytic_NODE_36_length_10005_cov_6.929684	K09_243_lytic_NODE_84_length_10130_cov_2.421021	0	0	0	0	0	10130	10005	0
J2423_B38_lytic_NODE_36_length_10005_cov_6.929684	K16_41_lysogenic_NODE_1_length_57636_cov_31.979379	0	0	0	0	0	57636	10005	0
J2423_B38_lytic_NODE_36_length_10005_cov_6.929684	K16_41_lytic_NODE_35_length_12886_cov_1.678339	0	0	0	0	0	12886	10005	0
J2423_B38_lytic_NODE_36_length_10005_cov_6.929684	K16_49_lytic_NODE_19_length_13975_cov_5.937058	0	0	0	0	0	13975	10005	0
J2423_B38_lytic_NODE_36_length_10005_cov_6.929684	K16_49_lytic_NODE_5_length_21184_cov_5.679960	0	0	0	0	0	21184	10005	0
J2423_B38_lytic_NODE_36_length_10005_cov_6.929684	K16_53_lysogenic_NODE_1_length_40514_cov_17.175129_fragment_1	0	0	0	0	0	23142	10005	0
J2423_B38_lytic_NODE_36_length_10005_cov_6.929684	K16_53_lytic_NODE_12_length_16727_cov_14.326328	0	0	0	0	0	16727	10005	0
J2423_B38_lytic_NODE_36_length_10005_cov_6.929684	K16_53_lytic_NODE_25_length_13381_cov_8.584917	0	0	0	0	0	13381	10005	0
J2423_B38_lytic_NODE_36_length_10005_cov_6.929684	K16_53_lytic_NODE_36_length_11710_cov_3.021917	0	0	0	0	0	11710	10005	0
J2423_B38_lytic_NODE_36_length_10005_cov_6.929684	K16_55_lysogenic_NODE_1_length_56890_cov_50.467896	0	0	0	0	0	56890	10005	0
J2423_B38_lytic_NODE_36_length_10005_cov_6.929684	K16_55_lytic_NODE_2_length_50277_cov_7.867214	0	0	0	0	0	50277	10005	0
J2423_B38_lytic_NODE_36_length_10005_cov_6.929684	K16_55_lytic_NODE_47_length_12135_cov_41.652406	0	0	0	0	0	12135	10005	0
J2423_B38_lytic_NODE_36_length_10005_cov_6.929684	K16_55_lytic_NODE_48_length_12098_cov_11.100443	0	0	0	0	0	12098	10005	0
J2423_B38_lytic_NODE_36_length_10005_cov_6.929684	K16_55_lytic_NODE_8_length_21093_cov_10.506246	0	0	0	0	0	21093	10005	0
J2423_B38_lytic_NODE_36_length_10005_cov_6.929684	K16_63_lysogenic_NODE_1_length_48245_cov_11.653562	0	0	0	0	0	48245	10005	0
J2423_B38_lytic_NODE_36_length_10005_cov_6.929684	K16_63_lytic_NODE_4_length_26351_cov_5.121998	0	0	0	0	0	26351	10005	0
J2423_B38_lytic_NODE_36_length_10005_cov_6.929684	K16_65_lysogenic_NODE_45_length_11766_cov_8.485616	0	0	0	0	0	11766	10005	0
J2423_B38_lytic_NODE_36_length_10005_cov_6.929684	K16_65_lytic_NODE_1_length_38186_cov_2.152292	0	0	0	0	0	38186	10005	0
J2423_B38_lytic_NODE_36_length_10005_cov_6.929684	K16_65_lytic_NODE_32_length_12757_cov_2.458769	0	0	0	0	0	12757	10005	0
J2423_B38_lytic_NODE_36_length_10005_cov_6.929684	K16_65_lytic_NODE_44_length_11770_cov_5.412568	0	0	0	0	0	11770	10005	0
J2423_B38_lytic_NODE_36_length_10005_cov_6.929684	K16_65_lytic_NODE_62_length_10239_cov_2.318541	0	0	0	0	0	10239	10005	0
J2423_B38_lytic_NODE_36_length_10005_cov_6.929684	K16_65_lytic_NODE_8_length_18730_cov_7.413026	0	0	0	0	0	18730	10005	0
J2423_B38_lytic_NODE_36_length_10005_cov_6.929684	K16_67_lysogenic_NODE_17_length_20144_cov_1.853818	0	0	0	0	0	20144	10005	0
J2423_B38_lytic_NODE_36_length_10005_cov_6.929684	K16_67_lysogenic_NODE_1_length_67599_cov_34.567370_fragment_1	0	0	0	0	0	54625	10005	0
J2423_B38_lytic_NODE_36_length_10005_cov_6.929684	K16_67_lytic_NODE_117_length_10557_cov_1.486010	0	0	0	0	0	10557	10005	0
J2423_B38_lytic_NODE_36_length_10005_cov_6.929684	K16_67_lytic_NODE_144_length_10000_cov_1.566758	0	0	0	0	0	10000	10005	0
J2423_B38_lytic_NODE_36_length_10005_cov_6.929684	K16_67_lytic_NODE_92_length_11783_cov_12.640027	0	0	0	0	0	11783	10005	0
J2423_B38_lytic_NODE_36_length_10005_cov_6.929684	S09_220_lysogenic_NODE_17_length_13526_cov_4.327714	0	0	0	0	0	13526	10005	0
J2423_B38_lytic_NODE_36_length_10005_cov_6.929684	S09_220_lytic_NODE_27_length_12042_cov_4.134049	0	0	0	0	0	12042	10005	0
J2423_B38_lytic_NODE_36_length_10005_cov_6.929684	S09_221_lytic_NODE_41_length_11920_cov_4.989406	0	0	0	0	0	11920	10005	0
J2423_B38_lytic_NODE_36_length_10005_cov_6.929684	S09_221_lytic_NODE_56_length_10349_cov_1.559836	0	0	0	0	0	10349	10005	0
J2423_B38_lytic_NODE_36_length_10005_cov_6.929684	S09_228_lytic_NODE_3_length_23212_cov_3.990256	0	0	0	0	0	23212	10005	0
J2423_B38_lytic_NODE_36_length_10005_cov_6.929684	S09_231_lysogenic_NODE_4_length_29531_cov_23.648963_fragment_1	0	0	0	0	0	14421	10005	0
J2423_B38_lytic_NODE_36_length_10005_cov_6.929684	S09_231_lytic_NODE_134_length_10442_cov_6.366534	0	0	0	0	0	10442	10005	0
J2423_B38_lytic_NODE_36_length_10005_cov_6.929684	S09_231_lytic_NODE_147_length_10240_cov_11.808380	0	0	0	0	0	10240	10005	0
J2423_B38_lytic_NODE_36_length_10005_cov_6.929684	S09_231_lytic_NODE_2_length_42228_cov_3.907403	0	0	0	0	0	42228	10005	0
J2423_B38_lytic_NODE_36_length_10005_cov_6.929684	S09_231_lytic_NODE_93_length_11906_cov_11.358761	0	0	0	0	0	11906	10005	0
J2423_B38_lytic_NODE_36_length_10005_cov_6.929684	S09_232_lytic_NODE_35_length_12255_cov_1.889319	0	0	0	0	0	12255	10005	0
J2423_B38_lytic_NODE_36_length_10005_cov_6.929684	S09_232_lytic_NODE_54_length_10341_cov_3.962818	0	0	0	0	0	10341	10005	0
J2423_B38_lytic_NODE_36_length_10005_cov_6.929684	S09_235_lysogenic_NODE_30_length_12686_cov_3.565460	0	0	0	0	0	12686	10005	0
J2423_B38_lytic_NODE_36_length_10005_cov_6.929684	S09_235_lytic_NODE_10_length_16685_cov_2.947054	0	0	0	0	0	16685	10005	0
J2423_B38_lytic_NODE_36_length_10005_cov_6.929684	S09_235_lytic_NODE_33_length_12594_cov_29.337770	0	0	0	0	0	12594	10005	0
J2423_B38_lytic_NODE_36_length_10005_cov_6.929684	S09_235_lytic_NODE_45_length_10416_cov_2.431569	0	0	0	0	0	10416	10005	0
J2423_B38_lytic_NODE_36_length_10005_cov_6.929684	S09_235_lytic_NODE_5_length_19881_cov_2.655769	0	0	0	0	0	19881	10005	0
J2423_B38_lytic_NODE_36_length_10005_cov_6.929684	S09_237_lytic_NODE_11_length_17604_cov_1.843105	0	0	0	0	0	17604	10005	0
J2423_B38_lytic_NODE_36_length_10005_cov_6.929684	S09_237_lytic_NODE_32_length_13679_cov_5.295766	0	0	0	0	0	13679	10005	0
J2423_B38_lytic_NODE_36_length_10005_cov_6.929684	S09_237_lytic_NODE_45_length_12213_cov_22.856682	0	0	0	0	0	12213	10005	0
J2423_B38_lytic_NODE_36_length_10005_cov_6.929684	S09_237_lytic_NODE_46_length_12133_cov_2.259907	0	0	0	0	0	12133	10005	0
J2423_B38_lytic_NODE_36_length_10005_cov_6.929684	S09_237_lytic_NODE_63_length_10259_cov_6.385480	0	0	0	0	0	10259	10005	0
J2423_B38_lytic_NODE_36_length_10005_cov_6.929684	S09_238_lytic_NODE_31_length_13160_cov_10.433852	0	0	0	0	0	13160	10005	0
J2423_B38_lytic_NODE_36_length_10005_cov_6.929684	S09_238_lytic_NODE_32_length_13088_cov_13.807126	0	0	0	0	0	13088	10005	0
J2423_B38_lytic_NODE_36_length_10005_cov_6.929684	S09_238_lytic_NODE_52_length_10363_cov_16.465436	0	0	0	0	0	10363	10005	0
J2423_B38_lytic_NODE_36_length_10005_cov_6.929684	S09_238_lytic_NODE_54_length_10309_cov_17.604829	0	0	0	0	0	10309	10005	0
J2423_B38_lytic_NODE_36_length_10005_cov_6.929684	S09_238_lytic_NODE_7_length_19520_cov_15.106139	0	0	0	0	0	19520	10005	0
J2423_B38_lytic_NODE_36_length_10005_cov_6.929684	S09_239_lytic_NODE_43_length_13729_cov_7.393592	0	0	0	0	0	13729	10005	0
J2423_B38_lytic_NODE_36_length_10005_cov_6.929684	S09_239_lytic_NODE_48_length_13281_cov_9.003495	0	0	0	0	0	13281	10005	0
J2423_B38_lytic_NODE_36_length_10005_cov_6.929684	S16_108_lysogenic_NODE_45_length_10136_cov_1.970444	0	0	0	0	0	10136	10005	0
J2423_B38_lytic_NODE_36_length_10005_cov_6.929684	S16_108_lytic_NODE_2_length_25421_cov_2.347589	0	0	0	0	0	25421	10005	0
J2423_B38_lytic_NODE_36_length_10005_cov_6.929684	S16_108_lytic_NODE_37_length_11422_cov_2.597292	0	0	0	0	0	11422	10005	0
J2423_B38_lytic_NODE_36_length_10005_cov_6.929684	S16_204_lytic_NODE_1_length_34537_cov_3.107886	0	0	0	0	0	34537	10005	0
J2423_B38_lytic_NODE_36_length_10005_cov_6.929684	S16_209_lytic_NODE_26_length_13007_cov_3.078224	0	0	0	0	0	13007	10005	0
J2423_B38_lytic_NODE_36_length_10005_cov_6.929684	S16_209_lytic_NODE_45_length_10659_cov_3.231069	0	0	0	0	0	10659	10005	0
J2423_B38_lytic_NODE_36_length_10005_cov_6.929684	S16_210_lysogenic_NODE_51_length_10294_cov_9.792195	0	0	0	0	0	10294	10005	0
J2423_B38_lytic_NODE_36_length_10005_cov_6.929684	S16_367_lysogenic_NODE_49_length_12248_cov_5.339325	0	0	0	0	0	12248	10005	0
J2423_B38_lytic_NODE_36_length_10005_cov_6.929684	S16_367_lytic_NODE_3_length_27172_cov_3.656981	0	0	0	0	0	27172	10005	0
J2423_B38_lytic_NODE_36_length_10005_cov_6.929684	S16_371_lytic_NODE_18_length_16110_cov_8.612296	0	0	0	0	0	16110	10005	0
J2423_B38_lytic_NODE_36_length_10005_cov_6.929684	S16_371_lytic_NODE_39_length_12778_cov_13.169471	0	0	0	0	0	12778	10005	0
J2423_B38_lytic_NODE_36_length_10005_cov_6.929684	S16_371_lytic_NODE_60_length_10745_cov_9.996988	0	0	0	0	0	10745	10005	0
J2423_B38_lytic_NODE_36_length_10005_cov_6.929684	S16_485_lytic_NODE_55_length_10084_cov_2.485496	0	0	0	0	0	10084	10005	0
J2423_B38_lytic_NODE_36_length_10005_cov_6.929684	S16_487_lytic_NODE_26_length_15063_cov_9.248561	0	0	0	0	0	15063	10005	0
J2423_B38_lytic_NODE_36_length_10005_cov_6.929684	S16_487_lytic_NODE_4_length_25574_cov_7.720662	0	0	0	0	0	25574	10005	0
J2423_B38_lytic_NODE_36_length_10005_cov_6.929684	S16_487_lytic_NODE_59_length_10937_cov_7.538184	0	0	0	0	0	10937	10005	0
J2423_B38_lytic_NODE_36_length_10005_cov_6.929684	S16_487_lytic_NODE_69_length_10213_cov_10.680935	0	0	0	0	0	10213	10005	0
J2423_B38_lytic_NODE_36_length_10005_cov_6.929684	S16_487_lytic_NODE_8_length_20275_cov_6.909596	0	0	0	0	0	20275	10005	0
J2423_B38_lytic_NODE_36_length_10005_cov_6.929684	R1928-5_239_lytic_NODE_1_length_46392_cov_8.680426	0	0	0	0	0	46392	10005	0
J2423_B38_lytic_NODE_36_length_10005_cov_6.929684	R1928-5_239_lytic_NODE_51_length_10234_cov_26.636804	2873	491	0.280731	0.287156	0.829098	10234	10005	0.287156
J2423_B38_lytic_NODE_36_length_10005_cov_6.929684	R1928-5_241_lytic_NODE_77_length_10924_cov_4.750717	0	0	0	0	0	10924	10005	0
J2423_B38_lytic_NODE_36_length_10005_cov_6.929684	R1928-5_243_lytic_NODE_25_length_11080_cov_9.980016	6636	917	0.598917	0.663268	0.861814	11080	10005	0.663268
J2423_B38_lytic_NODE_36_length_10005_cov_6.929684	R1928-5_245_lytic_NODE_52_length_10871_cov_5.268837	6444	945	0.59277	0.644078	0.853352	10871	10005	0.644078
J2423_B38_lytic_NODE_36_length_10005_cov_6.929684	R1928-5_251_lytic_NODE_30_length_11087_cov_78.057086	6495	779	0.585821	0.649175	0.880062	11087	10005	0.649175
J2423_B38_lytic_NODE_36_length_10005_cov_6.929684	R1928-5_253_lytic_NODE_30_length_10247_cov_18.576536	6064	859	0.591783	0.606097	0.858344	10247	10005	0.606097
J2423_B38_lytic_NODE_36_length_10005_cov_6.929684	R1928-5_255_lytic_NODE_48_length_11389_cov_96.593450	5650	759	0.496093	0.564718	0.865664	11389	10005	0.564718
J2423_B38_lytic_NODE_36_length_10005_cov_6.929684	R1928-5_257_lytic_NODE_78_length_11145_cov_4.409561	6021	801	0.540242	0.601799	0.866966	11145	10005	0.601799
J2423_B38_lytic_NODE_36_length_10005_cov_6.929684	R1928-5_261_lytic_NODE_31_length_10711_cov_14.825118	7554	1021	0.705256	0.755022	0.86484	10711	10005	0.755022
J2423_B38_lytic_NODE_36_length_10005_cov_6.929684	R1928-5_263_lytic_NODE_37_length_18696_cov_1.951817	0	0	0	0	0	18696	10005	0
J2423_B38_lytic_NODE_36_length_10005_cov_6.929684	R1928-5_263_lytic_NODE_73_length_11509_cov_41.848261	6410	852	0.556955	0.64068	0.867083	11509	10005	0.64068
J2423_B38_lytic_NODE_36_length_10005_cov_6.929684	R1928-5_263_lytic_NODE_86_length_10537_cov_1.985695	0	0	0	0	0	10537	10005	0
J2423_B38_lytic_NODE_36_length_10005_cov_6.929684	R1928-5_263_lytic_NODE_87_length_10439_cov_1.848905	0	0	0	0	0	10439	10005	0
J2423_B38_lytic_NODE_36_length_10005_cov_6.929684	R1928-5_265_lytic_NODE_36_length_10649_cov_62.765767	6124	964	0.575078	0.612094	0.842587	10649	10005	0.612094
J2423_B38_lytic_NODE_36_length_10005_cov_6.929684	R1928-5_267_lytic_NODE_31_length_10518_cov_188.028374	5458	703	0.51892	0.545527	0.871198	10518	10005	0.545527
J2423_B38_lytic_NODE_36_length_10005_cov_6.929684	R1928-5_269_lytic_NODE_22_length_11601_cov_42.393728	5570	825	0.480131	0.556722	0.851885	11601	10005	0.556722
J2423_B38_lytic_NODE_36_length_10005_cov_6.929684	R1931-6_445_lytic_NODE_15_length_31766_cov_2.709528	0	0	0	0	0	31766	10005	0
J2423_B38_lytic_NODE_36_length_10005_cov_6.929684	R1931-6_445_lytic_NODE_41_length_17042_cov_4.523669	0	0	0	0	0	17042	10005	0
J2423_B38_lytic_NODE_36_length_10005_cov_6.929684	R1931-6_447_lytic_NODE_10_length_17816_cov_3.037016	0	0	0	0	0	17816	10005	0
J2423_B38_lytic_NODE_36_length_10005_cov_6.929684	R1931-6_451_lytic_NODE_29_length_23786_cov_2.794211	0	0	0	0	0	23786	10005	0
J2423_B38_lytic_NODE_36_length_10005_cov_6.929684	R1931-6_451_lytic_NODE_3_length_46171_cov_2.720434	0	0	0	0	0	46171	10005	0
J2423_B38_lytic_NODE_36_length_10005_cov_6.929684	R1931-6_451_lytic_NODE_96_length_10047_cov_599.788938	5084	661	0.506022	0.508146	0.869984	10047	10005	0.508146
J2423_B38_lytic_NODE_36_length_10005_cov_6.929684	R1931-6_453_lytic_NODE_78_length_11488_cov_173.301839	6320	762	0.550139	0.631684	0.87943	11488	10005	0.631684
J2423_B38_lytic_NODE_36_length_10005_cov_6.929684	R1931-6_453_lytic_NODE_84_length_10736_cov_5.634197	2451	451	0.228297	0.244977	0.815994	10736	10005	0.244978
J2423_B38_lytic_NODE_36_length_10005_cov_6.929684	R1931-6_455_lytic_NODE_42_length_11498_cov_30.380241	4439	613	0.386067	0.443678	0.861906	11498	10005	0.443678
J2423_B38_lytic_NODE_36_length_10005_cov_6.929684	R1931-6_459_lytic_NODE_24_length_11316_cov_20.760161	5774	812	0.510251	0.577111	0.85937	11316	10005	0.577111
J2423_B38_lytic_NODE_36_length_10005_cov_6.929684	R1931-6_461_lytic_NODE_46_length_10121_cov_1.948600	0	0	0	0	0	10121	10005	0
J2423_B38_lytic_NODE_36_length_10005_cov_6.929684	R1931-6_463_lytic_NODE_5_length_20113_cov_5.992897	0	0	0	0	0	20113	10005	0
J2423_B38_lytic_NODE_36_length_10005_cov_6.929684	R1931-6_465_lytic_NODE_31_length_11410_cov_33.418372	6252	861	0.54794	0.624888	0.862284	11410	10005	0.624888
J2423_B38_lytic_NODE_36_length_10005_cov_6.929684	R1931-6_465_lytic_NODE_32_length_11324_cov_45.124431	5994	832	0.529318	0.599101	0.861195	11324	10005	0.5991
J2423_B38_lytic_NODE_36_length_10005_cov_6.929684	R1931-6_465_lytic_NODE_36_length_10687_cov_47.888321	5255	755	0.491719	0.525237	0.856327	10687	10005	0.525237
J2423_B38_lytic_NODE_36_length_10005_cov_6.929684	R1931-6_467_lytic_NODE_67_length_11277_cov_123.491215	6344	811	0.562561	0.634083	0.872163	11277	10005	0.634083
J2423_B38_lytic_NODE_36_length_10005_cov_6.929684	R1931-6_467_lytic_NODE_68_length_11134_cov_40.819668	6313	918	0.567002	0.630984	0.854586	11134	10005	0.630985
J2423_B38_lytic_NODE_36_length_10005_cov_6.929684	R1931-6_469_lytic_NODE_32_length_11114_cov_24.315655	6247	906	0.562084	0.624388	0.85497	11114	10005	0.624388
J2423_B38_lytic_NODE_36_length_10005_cov_6.929684	R1931-6_469_lytic_NODE_35_length_10789_cov_72.492407	4793	603	0.444249	0.47906	0.874192	10789	10005	0.47906
J2423_B38_lytic_NODE_36_length_10005_cov_6.929684	R1935-3_689_lytic_NODE_32_length_11366_cov_210.252023	6838	1010	0.601619	0.683458	0.852296	11366	10005	0.683458
J2423_B38_lytic_NODE_36_length_10005_cov_6.929684	R1935-3_691_lytic_NODE_27_length_11642_cov_138.479906	5896	752	0.506442	0.589305	0.872456	11642	10005	0.589305
J2423_B38_lytic_NODE_36_length_10005_cov_6.929684	R1935-3_691_lytic_NODE_29_length_11280_cov_51.138453	7019	905	0.622252	0.701549	0.871064	11280	10005	0.701549
J2423_B38_lytic_NODE_36_length_10005_cov_6.929684	R1935-3_691_lytic_NODE_42_length_10073_cov_103.933581	6069	906	0.602502	0.606597	0.850717	10073	10005	0.606597
J2423_B38_lytic_NODE_36_length_10005_cov_6.929684	R1935-3_693_lytic_NODE_41_length_11310_cov_914.974082	6167	690	0.54527	0.616392	0.888114	11310	10005	0.616392
J2423_B38_lytic_NODE_36_length_10005_cov_6.929684	R1935-3_693_lytic_NODE_45_length_10844_cov_466.957754	6498	882	0.599225	0.649475	0.864266	10844	10005	0.649475
J2423_B38_lytic_NODE_36_length_10005_cov_6.929684	R1935-3_693_lytic_NODE_51_length_10340_cov_15.048146	6073	848	0.587331	0.606997	0.860366	10340	10005	0.606997
J2423_B38_lytic_NODE_36_length_10005_cov_6.929684	R1935-3_695_lytic_NODE_25_length_11495_cov_855.642958	4585	585	0.398869	0.458271	0.87241	11495	10005	0.458271
J2423_B38_lytic_NODE_36_length_10005_cov_6.929684	R1935-3_699_lytic_NODE_1_length_45918_cov_7.567526	0	0	0	0	0	45918	10005	0
J2423_B38_lytic_NODE_36_length_10005_cov_6.929684	R1935-3_699_lytic_NODE_21_length_15880_cov_1.804175	0	0	0	0	0	15880	10005	0
J2423_B38_lytic_NODE_36_length_10005_cov_6.929684	R1935-3_706_lytic_NODE_1_length_45918_cov_54.483285	0	0	0	0	0	45918	10005	0
J2423_B38_lytic_NODE_36_length_10005_cov_6.929684	R1935-3_710_lytic_NODE_31_length_11453_cov_28.660431	7056	977	0.616083	0.705247	0.861536	11453	10005	0.705247
J2423_B38_lytic_NODE_36_length_10005_cov_6.929684	R1935-3_712_lysogenic_NODE_215_length_3931_cov_1.998163	0	0	0	0	0	550335	10005	0
J2423_B38_lytic_NODE_36_length_10005_cov_6.929684	R1935-3_714_lytic_NODE_29_length_10804_cov_678.159787	6926	795	0.641059	0.692254	0.885215	10804	10005	0.692254
J2423_B38_lytic_NODE_36_length_10005_cov_6.929684	R1935-3_716_lytic_NODE_30_length_12172_cov_4968.552319	6743	1021	0.553976	0.673963	0.848584	12172	10005	0.673963
J2423_B41_lytic_NODE_26_length_11572_cov_14.046284	J2423_B38_lytic_NODE_25_length_11585_cov_35.816207	8763	937	0.756409	0.757259	0.893073	11585	11572	0.757259
J2423_B41_lytic_NODE_26_length_11572_cov_14.046284	J2423_B38_lytic_NODE_36_length_10005_cov_6.929684	5914	847	0.591104	0.511061	0.85678	10005	11572	0.591104
J2423_B41_lytic_NODE_26_length_11572_cov_14.046284	J2423_B41_lytic_NODE_26_length_11572_cov_14.046284	11571	0	0.999914	0.999914	1	11572	11572	0.999914
J2423_B41_lytic_NODE_26_length_11572_cov_14.046284	J2423_B43_lytic_NODE_29_length_11718_cov_64.246357	7145	879	0.609746	0.617439	0.876977	11718	11572	0.617439
J2423_B41_lytic_NODE_26_length_11572_cov_14.046284	J2423_B45_lytic_NODE_34_length_11086_cov_39.805300	6917	851	0.62394	0.597736	0.87697	11086	11572	0.62394
J2423_B41_lytic_NODE_26_length_11572_cov_14.046284	J2423_B45_lytic_NODE_38_length_10727_cov_8.327079	1660	201	0.15475	0.14345	0.878916	10727	11572	0.15475
J2423_B41_lytic_NODE_26_length_11572_cov_14.046284	J2423_B46_lytic_NODE_23_length_11348_cov_8.598646	8534	1303	0.752027	0.73747	0.847317	11348	11572	0.752027
J2423_B41_lytic_NODE_26_length_11572_cov_14.046284	J2423_B46_lytic_NODE_24_length_11112_cov_120.241652	8342	1051	0.75072	0.720878	0.874011	11112	11572	0.75072
J2423_B41_lytic_NODE_26_length_11572_cov_14.046284	J2426_B103_lytic_NODE_24_length_11274_cov_4.895095	8190	1271	0.72645	0.707743	0.844811	11274	11572	0.72645
J2423_B41_lytic_NODE_26_length_11572_cov_14.046284	J2426_B107_lytic_NODE_52_length_10677_cov_122.227833	5876	635	0.550342	0.507777	0.891933	10677	11572	0.550342
J2423_B41_lytic_NODE_26_length_11572_cov_14.046284	J2426_B111_lytic_NODE_20_length_11326_cov_8.457385	7328	932	0.647007	0.633253	0.872817	11326	11572	0.647007
J2423_B41_lytic_NODE_26_length_11572_cov_14.046284	J2426_B112_lytic_NODE_25_length_11272_cov_3.663797	6914	1065	0.613378	0.597477	0.845965	11272	11572	0.613378
J2423_B41_lytic_NODE_26_length_11572_cov_14.046284	J2428_B191_lytic_NODE_19_length_11353_cov_16.421118	7118	1095	0.626971	0.615105	0.846165	11353	11572	0.626971
J2423_B41_lytic_NODE_26_length_11572_cov_14.046284	J2432_B238_lytic_NODE_45_length_16362_cov_4.157195	0	0	0	0	0	16362	11572	0
J2423_B41_lytic_NODE_26_length_11572_cov_14.046284	J2432_B238_lytic_NODE_51_length_16013_cov_7.559086	0	0	0	0	0	16013	11572	0
J2423_B41_lytic_NODE_26_length_11572_cov_14.046284	J2432_B243_lytic_NODE_54_length_10262_cov_1741.954837	8419	1083	0.820405	0.727532	0.871362	10262	11572	0.820405
J2423_B41_lytic_NODE_26_length_11572_cov_14.046284	J2432_B245_lytic_NODE_2_length_29710_cov_2.315218	0	0	0	0	0	29710	11572	0
J2423_B41_lytic_NODE_26_length_11572_cov_14.046284	J2432_B245_lytic_NODE_34_length_10653_cov_90.385207	8498	1006	0.79771	0.734359	0.881619	10653	11572	0.79771
J2423_B41_lytic_NODE_26_length_11572_cov_14.046284	J2432_B245_lytic_NODE_36_length_10405_cov_97.970634	8419	1069	0.80913	0.727532	0.873025	10405	11572	0.80913
J2423_B41_lytic_NODE_26_length_11572_cov_14.046284	J2432_B245_lytic_NODE_5_length_20966_cov_2.391749	0	0	0	0	0	20966	11572	0
J2423_B41_lytic_NODE_26_length_11572_cov_14.046284	J2432_B248_lytic_NODE_12_length_16943_cov_2.562775	0	0	0	0	0	16943	11572	0
J2423_B41_lytic_NODE_26_length_11572_cov_14.046284	J2432_B250_lytic_NODE_32_length_12334_cov_2.840007	0	0	0	0	0	12334	11572	0
J2423_B41_lytic_NODE_26_length_11572_cov_14.046284	J2432_B250_lytic_NODE_6_length_20931_cov_2.476598	0	0	0	0	0	20931	11572	0
J2423_B41_lytic_NODE_26_length_11572_cov_14.046284	J2432_B252_lytic_NODE_37_length_10286_cov_390.118741	0	0	0	0	0	10286	11572	0
J2423_B41_lytic_NODE_26_length_11572_cov_14.046284	J2432_B253_lytic_NODE_36_length_10034_cov_124.305357	6763	837	0.674008	0.584428	0.876238	10034	11572	0.674008
J2423_B41_lytic_NODE_26_length_11572_cov_14.046284	J2432_B254_lytic_NODE_10_length_18712_cov_2.727180	0	0	0	0	0	18712	11572	0
J2423_B41_lytic_NODE_26_length_11572_cov_14.046284	J2432_B254_lytic_NODE_2_length_36969_cov_3.016473	0	0	0	0	0	36969	11572	0
J2423_B41_lytic_NODE_26_length_11572_cov_14.046284	J2432_B254_lytic_NODE_34_length_10843_cov_121.815333	0	0	0	0	0	10843	11572	0
J2423_B41_lytic_NODE_26_length_11572_cov_14.046284	J2432_B255_lytic_NODE_27_length_10806_cov_12.210295	8251	1283	0.763557	0.713014	0.844504	10806	11572	0.763557
J2423_B41_lytic_NODE_26_length_11572_cov_14.046284	B09_301_lysogenic_NODE_54_length_11939_cov_4.278050	0	0	0	0	0	11939	11572	0
J2423_B41_lytic_NODE_26_length_11572_cov_14.046284	B09_301_lytic_NODE_60_length_10583_cov_4.061843	0	0	0	0	0	10583	11572	0
J2423_B41_lytic_NODE_26_length_11572_cov_14.046284	B09_339_lytic_NODE_46_length_10025_cov_2.652767	0	0	0	0	0	10025	11572	0
J2423_B41_lytic_NODE_26_length_11572_cov_14.046284	I09_184_lytic_NODE_102_length_11729_cov_4.947881	0	0	0	0	0	11729	11572	0
J2423_B41_lytic_NODE_26_length_11572_cov_14.046284	I09_190_lytic_NODE_39_length_14509_cov_49.741521	0	0	0	0	0	14509	11572	0
J2423_B41_lytic_NODE_26_length_11572_cov_14.046284	I09_192_lytic_NODE_35_length_14550_cov_66.393374	0	0	0	0	0	14550	11572	0
J2423_B41_lytic_NODE_26_length_11572_cov_14.046284	I09_192_lytic_NODE_65_length_11452_cov_1.889595	0	0	0	0	0	11452	11572	0
J2423_B41_lytic_NODE_26_length_11572_cov_14.046284	I09_193_lytic_NODE_113_length_10149_cov_2.725668	0	0	0	0	0	10149	11572	0
J2423_B41_lytic_NODE_26_length_11572_cov_14.046284	I09_234_lytic_NODE_39_length_11826_cov_19.775139	0	0	0	0	0	11826	11572	0
J2423_B41_lytic_NODE_26_length_11572_cov_14.046284	I09_235_lytic_NODE_14_length_18187_cov_5.946917	0	0	0	0	0	18187	11572	0
J2423_B41_lytic_NODE_26_length_11572_cov_14.046284	I09_235_lytic_NODE_9_length_19781_cov_6.329654	0	0	0	0	0	19781	11572	0
J2423_B41_lytic_NODE_26_length_11572_cov_14.046284	I09_237_lytic_NODE_50_length_13120_cov_2.267636	0	0	0	0	0	13120	11572	0
J2423_B41_lytic_NODE_26_length_11572_cov_14.046284	I09_239_lytic_NODE_12_length_20864_cov_56.883190	0	0	0	0	0	20864	11572	0
J2423_B41_lytic_NODE_26_length_11572_cov_14.046284	I09_239_lytic_NODE_1_length_43005_cov_162.167592	0	0	0	0	0	43005	11572	0
J2423_B41_lytic_NODE_26_length_11572_cov_14.046284	I09_239_lytic_NODE_5_length_27111_cov_12.164839	0	0	0	0	0	27111	11572	0
J2423_B41_lytic_NODE_26_length_11572_cov_14.046284	I09_239_lytic_NODE_68_length_10042_cov_3.057555	0	0	0	0	0	10042	11572	0
J2423_B41_lytic_NODE_26_length_11572_cov_14.046284	I09_239_lytic_NODE_8_length_22961_cov_11.672898	0	0	0	0	0	22961	11572	0
J2423_B41_lytic_NODE_26_length_11572_cov_14.046284	I09_240_lytic_NODE_21_length_19000_cov_6.875576	0	0	0	0	0	19000	11572	0
J2423_B41_lytic_NODE_26_length_11572_cov_14.046284	I09_242_lytic_NODE_10_length_19807_cov_2.423093	0	0	0	0	0	19807	11572	0
J2423_B41_lytic_NODE_26_length_11572_cov_14.046284	I09_242_lytic_NODE_11_length_19180_cov_41.035626	0	0	0	0	0	19180	11572	0
J2423_B41_lytic_NODE_26_length_11572_cov_14.046284	I09_242_lytic_NODE_16_length_17020_cov_2.655246	0	0	0	0	0	17020	11572	0
J2423_B41_lytic_NODE_26_length_11572_cov_14.046284	I09_242_lytic_NODE_46_length_11009_cov_2.837528	0	0	0	0	0	11009	11572	0
J2423_B41_lytic_NODE_26_length_11572_cov_14.046284	I09_62_lytic_NODE_46_length_13097_cov_11.959926	0	0	0	0	0	13097	11572	0
J2423_B41_lytic_NODE_26_length_11572_cov_14.046284	I09_67_lytic_NODE_33_length_14482_cov_17.052016	0	0	0	0	0	14482	11572	0
J2423_B41_lytic_NODE_26_length_11572_cov_14.046284	I09_67_lytic_NODE_36_length_13129_cov_3.083256	0	0	0	0	0	13129	11572	0
J2423_B41_lytic_NODE_26_length_11572_cov_14.046284	I16_1006_lytic_NODE_90_length_10300_cov_130.751351	0	0	0	0	0	10300	11572	0
J2423_B41_lytic_NODE_26_length_11572_cov_14.046284	I16_1008_lytic_NODE_51_length_12718_cov_47.975947	0	0	0	0	0	12718	11572	0
J2423_B41_lytic_NODE_26_length_11572_cov_14.046284	I16_1018_lytic_NODE_46_length_14308_cov_133.854797	0	0	0	0	0	14308	11572	0
J2423_B41_lytic_NODE_26_length_11572_cov_14.046284	I16_122_lytic_NODE_25_length_16605_cov_2.346700	0	0	0	0	0	16605	11572	0
J2423_B41_lytic_NODE_26_length_11572_cov_14.046284	I16_122_lytic_NODE_73_length_10141_cov_4.282635	0	0	0	0	0	10141	11572	0
J2423_B41_lytic_NODE_26_length_11572_cov_14.046284	I16_126_lytic_NODE_13_length_20552_cov_7.341491	0	0	0	0	0	20552	11572	0
J2423_B41_lytic_NODE_26_length_11572_cov_14.046284	I16_126_lytic_NODE_18_length_18454_cov_7.261605	0	0	0	0	0	18454	11572	0
J2423_B41_lytic_NODE_26_length_11572_cov_14.046284	I16_126_lytic_NODE_20_length_18239_cov_7.733525	0	0	0	0	0	18239	11572	0
J2423_B41_lytic_NODE_26_length_11572_cov_14.046284	I16_590_lytic_NODE_57_length_11641_cov_5.906510	0	0	0	0	0	11641	11572	0
J2423_B41_lytic_NODE_26_length_11572_cov_14.046284	I16_598_lytic_NODE_27_length_14796_cov_7.282044	0	0	0	0	0	14796	11572	0
J2423_B41_lytic_NODE_26_length_11572_cov_14.046284	I16_600_lytic_NODE_40_length_14170_cov_2.506798	0	0	0	0	0	14170	11572	0
J2423_B41_lytic_NODE_26_length_11572_cov_14.046284	I16_602_lytic_NODE_43_length_13215_cov_19.069039	0	0	0	0	0	13215	11572	0
J2423_B41_lytic_NODE_26_length_11572_cov_14.046284	K09_101_lysogenic_NODE_1_length_50876_cov_9.770308	0	0	0	0	0	50876	11572	0
J2423_B41_lytic_NODE_26_length_11572_cov_14.046284	K09_101_lytic_NODE_19_length_15394_cov_10.434230	0	0	0	0	0	15394	11572	0
J2423_B41_lytic_NODE_26_length_11572_cov_14.046284	K09_101_lytic_NODE_2_length_44704_cov_3.131799	0	0	0	0	0	44704	11572	0
J2423_B41_lytic_NODE_26_length_11572_cov_14.046284	K09_101_lytic_NODE_3_length_31150_cov_10.146734	0	0	0	0	0	31150	11572	0
J2423_B41_lytic_NODE_26_length_11572_cov_14.046284	K09_115_lysogenic_NODE_2_length_37122_cov_2.260858	0	0	0	0	0	37122	11572	0
J2423_B41_lytic_NODE_26_length_11572_cov_14.046284	K09_115_lysogenic_NODE_5_length_23639_cov_4.039161	0	0	0	0	0	23639	11572	0
J2423_B41_lytic_NODE_26_length_11572_cov_14.046284	K09_115_lytic_NODE_24_length_13386_cov_4.306898	0	0	0	0	0	13386	11572	0
J2423_B41_lytic_NODE_26_length_11572_cov_14.046284	K09_115_lytic_NODE_3_length_34739_cov_4.344416	0	0	0	0	0	34739	11572	0
J2423_B41_lytic_NODE_26_length_11572_cov_14.046284	K09_115_lytic_NODE_4_length_33272_cov_4.136979	0	0	0	0	0	33272	11572	0
J2423_B41_lytic_NODE_26_length_11572_cov_14.046284	K09_115_lytic_NODE_8_length_19183_cov_2.150404	0	0	0	0	0	19183	11572	0
J2423_B41_lytic_NODE_26_length_11572_cov_14.046284	K09_219_lysogenic_NODE_1_length_68364_cov_46.366338_fragment_1	0	0	0	0	0	54273	11572	0
J2423_B41_lytic_NODE_26_length_11572_cov_14.046284	K09_222_lysogenic_NODE_2_length_96758_cov_10.937891_fragment_1	0	0	0	0	0	79409	11572	0
J2423_B41_lytic_NODE_26_length_11572_cov_14.046284	K09_222_lytic_NODE_11_length_37715_cov_1.797468	0	0	0	0	0	37715	11572	0
J2423_B41_lytic_NODE_26_length_11572_cov_14.046284	K09_222_lytic_NODE_64_length_16636_cov_1.689737	0	0	0	0	0	16636	11572	0
J2423_B41_lytic_NODE_26_length_11572_cov_14.046284	K09_223_lysogenic_NODE_1_length_56789_cov_32.428319	0	0	0	0	0	56789	11572	0
J2423_B41_lytic_NODE_26_length_11572_cov_14.046284	K09_223_lytic_NODE_113_length_11719_cov_4.211157	0	0	0	0	0	11719	11572	0
J2423_B41_lytic_NODE_26_length_11572_cov_14.046284	K09_223_lytic_NODE_114_length_11601_cov_11.075697	0	0	0	0	0	11601	11572	0
J2423_B41_lytic_NODE_26_length_11572_cov_14.046284	K09_223_lytic_NODE_144_length_10431_cov_5.138894	0	0	0	0	0	10431	11572	0
J2423_B41_lytic_NODE_26_length_11572_cov_14.046284	K09_223_lytic_NODE_2_length_50533_cov_12.059351	0	0	0	0	0	50533	11572	0
J2423_B41_lytic_NODE_26_length_11572_cov_14.046284	K09_223_lytic_NODE_67_length_14521_cov_4.446042	0	0	0	0	0	14521	11572	0
J2423_B41_lytic_NODE_26_length_11572_cov_14.046284	K09_223_lytic_NODE_68_length_14473_cov_4.558528	0	0	0	0	0	14473	11572	0
J2423_B41_lytic_NODE_26_length_11572_cov_14.046284	K09_234_lysogenic_NODE_4_length_28003_cov_2.297898	0	0	0	0	0	28003	11572	0
J2423_B41_lytic_NODE_26_length_11572_cov_14.046284	K09_234_lytic_NODE_1_length_46757_cov_4.197851	0	0	0	0	0	46757	11572	0
J2423_B41_lytic_NODE_26_length_11572_cov_14.046284	K09_234_lytic_NODE_42_length_11882_cov_3.090639	0	0	0	0	0	11882	11572	0
J2423_B41_lytic_NODE_26_length_11572_cov_14.046284	K09_243_lysogenic_NODE_63_length_11179_cov_2.336318	0	0	0	0	0	11179	11572	0
J2423_B41_lytic_NODE_26_length_11572_cov_14.046284	K09_243_lytic_NODE_22_length_15456_cov_1.549332	0	0	0	0	0	15456	11572	0
J2423_B41_lytic_NODE_26_length_11572_cov_14.046284	K09_243_lytic_NODE_30_length_13485_cov_2.314202	0	0	0	0	0	13485	11572	0
J2423_B41_lytic_NODE_26_length_11572_cov_14.046284	K09_243_lytic_NODE_3_length_26460_cov_2.456471	0	0	0	0	0	26460	11572	0
J2423_B41_lytic_NODE_26_length_11572_cov_14.046284	K09_243_lytic_NODE_49_length_11934_cov_5.307035	0	0	0	0	0	11934	11572	0
J2423_B41_lytic_NODE_26_length_11572_cov_14.046284	K09_243_lytic_NODE_50_length_11720_cov_2.332701	0	0	0	0	0	11720	11572	0
J2423_B41_lytic_NODE_26_length_11572_cov_14.046284	K09_243_lytic_NODE_51_length_11581_cov_2.414485	0	0	0	0	0	11581	11572	0
J2423_B41_lytic_NODE_26_length_11572_cov_14.046284	K09_243_lytic_NODE_84_length_10130_cov_2.421021	0	0	0	0	0	10130	11572	0
J2423_B41_lytic_NODE_26_length_11572_cov_14.046284	K16_41_lysogenic_NODE_1_length_57636_cov_31.979379	0	0	0	0	0	57636	11572	0
J2423_B41_lytic_NODE_26_length_11572_cov_14.046284	K16_41_lytic_NODE_35_length_12886_cov_1.678339	0	0	0	0	0	12886	11572	0
J2423_B41_lytic_NODE_26_length_11572_cov_14.046284	K16_49_lytic_NODE_19_length_13975_cov_5.937058	0	0	0	0	0	13975	11572	0
J2423_B41_lytic_NODE_26_length_11572_cov_14.046284	K16_49_lytic_NODE_5_length_21184_cov_5.679960	0	0	0	0	0	21184	11572	0
J2423_B41_lytic_NODE_26_length_11572_cov_14.046284	K16_53_lysogenic_NODE_1_length_40514_cov_17.175129_fragment_1	0	0	0	0	0	23142	11572	0
J2423_B41_lytic_NODE_26_length_11572_cov_14.046284	K16_53_lytic_NODE_12_length_16727_cov_14.326328	0	0	0	0	0	16727	11572	0
J2423_B41_lytic_NODE_26_length_11572_cov_14.046284	K16_53_lytic_NODE_25_length_13381_cov_8.584917	0	0	0	0	0	13381	11572	0
J2423_B41_lytic_NODE_26_length_11572_cov_14.046284	K16_53_lytic_NODE_36_length_11710_cov_3.021917	0	0	0	0	0	11710	11572	0
J2423_B41_lytic_NODE_26_length_11572_cov_14.046284	K16_55_lysogenic_NODE_1_length_56890_cov_50.467896	0	0	0	0	0	56890	11572	0
J2423_B41_lytic_NODE_26_length_11572_cov_14.046284	K16_55_lytic_NODE_2_length_50277_cov_7.867214	0	0	0	0	0	50277	11572	0
J2423_B41_lytic_NODE_26_length_11572_cov_14.046284	K16_55_lytic_NODE_47_length_12135_cov_41.652406	0	0	0	0	0	12135	11572	0
J2423_B41_lytic_NODE_26_length_11572_cov_14.046284	K16_55_lytic_NODE_48_length_12098_cov_11.100443	0	0	0	0	0	12098	11572	0
J2423_B41_lytic_NODE_26_length_11572_cov_14.046284	K16_55_lytic_NODE_8_length_21093_cov_10.506246	0	0	0	0	0	21093	11572	0
J2423_B41_lytic_NODE_26_length_11572_cov_14.046284	K16_63_lysogenic_NODE_1_length_48245_cov_11.653562	0	0	0	0	0	48245	11572	0
J2423_B41_lytic_NODE_26_length_11572_cov_14.046284	K16_63_lytic_NODE_4_length_26351_cov_5.121998	0	0	0	0	0	26351	11572	0
J2423_B41_lytic_NODE_26_length_11572_cov_14.046284	K16_65_lysogenic_NODE_45_length_11766_cov_8.485616	0	0	0	0	0	11766	11572	0
J2423_B41_lytic_NODE_26_length_11572_cov_14.046284	K16_65_lytic_NODE_1_length_38186_cov_2.152292	0	0	0	0	0	38186	11572	0
J2423_B41_lytic_NODE_26_length_11572_cov_14.046284	K16_65_lytic_NODE_32_length_12757_cov_2.458769	0	0	0	0	0	12757	11572	0
J2423_B41_lytic_NODE_26_length_11572_cov_14.046284	K16_65_lytic_NODE_44_length_11770_cov_5.412568	0	0	0	0	0	11770	11572	0
J2423_B41_lytic_NODE_26_length_11572_cov_14.046284	K16_65_lytic_NODE_62_length_10239_cov_2.318541	0	0	0	0	0	10239	11572	0
J2423_B41_lytic_NODE_26_length_11572_cov_14.046284	K16_65_lytic_NODE_8_length_18730_cov_7.413026	0	0	0	0	0	18730	11572	0
J2423_B41_lytic_NODE_26_length_11572_cov_14.046284	K16_67_lysogenic_NODE_17_length_20144_cov_1.853818	0	0	0	0	0	20144	11572	0
J2423_B41_lytic_NODE_26_length_11572_cov_14.046284	K16_67_lysogenic_NODE_1_length_67599_cov_34.567370_fragment_1	0	0	0	0	0	54625	11572	0
J2423_B41_lytic_NODE_26_length_11572_cov_14.046284	K16_67_lytic_NODE_117_length_10557_cov_1.486010	0	0	0	0	0	10557	11572	0
J2423_B41_lytic_NODE_26_length_11572_cov_14.046284	K16_67_lytic_NODE_144_length_10000_cov_1.566758	0	0	0	0	0	10000	11572	0
J2423_B41_lytic_NODE_26_length_11572_cov_14.046284	K16_67_lytic_NODE_92_length_11783_cov_12.640027	0	0	0	0	0	11783	11572	0
J2423_B41_lytic_NODE_26_length_11572_cov_14.046284	S09_220_lysogenic_NODE_17_length_13526_cov_4.327714	0	0	0	0	0	13526	11572	0
J2423_B41_lytic_NODE_26_length_11572_cov_14.046284	S09_220_lytic_NODE_27_length_12042_cov_4.134049	0	0	0	0	0	12042	11572	0
J2423_B41_lytic_NODE_26_length_11572_cov_14.046284	S09_221_lytic_NODE_41_length_11920_cov_4.989406	0	0	0	0	0	11920	11572	0
J2423_B41_lytic_NODE_26_length_11572_cov_14.046284	S09_221_lytic_NODE_56_length_10349_cov_1.559836	0	0	0	0	0	10349	11572	0
J2423_B41_lytic_NODE_26_length_11572_cov_14.046284	S09_228_lytic_NODE_3_length_23212_cov_3.990256	0	0	0	0	0	23212	11572	0
J2423_B41_lytic_NODE_26_length_11572_cov_14.046284	S09_231_lysogenic_NODE_4_length_29531_cov_23.648963_fragment_1	0	0	0	0	0	14421	11572	0
J2423_B41_lytic_NODE_26_length_11572_cov_14.046284	S09_231_lytic_NODE_134_length_10442_cov_6.366534	0	0	0	0	0	10442	11572	0
J2423_B41_lytic_NODE_26_length_11572_cov_14.046284	S09_231_lytic_NODE_147_length_10240_cov_11.808380	0	0	0	0	0	10240	11572	0
J2423_B41_lytic_NODE_26_length_11572_cov_14.046284	S09_231_lytic_NODE_2_length_42228_cov_3.907403	0	0	0	0	0	42228	11572	0
J2423_B41_lytic_NODE_26_length_11572_cov_14.046284	S09_231_lytic_NODE_93_length_11906_cov_11.358761	0	0	0	0	0	11906	11572	0
J2423_B41_lytic_NODE_26_length_11572_cov_14.046284	S09_232_lytic_NODE_35_length_12255_cov_1.889319	0	0	0	0	0	12255	11572	0
J2423_B41_lytic_NODE_26_length_11572_cov_14.046284	S09_232_lytic_NODE_54_length_10341_cov_3.962818	0	0	0	0	0	10341	11572	0
J2423_B41_lytic_NODE_26_length_11572_cov_14.046284	S09_235_lysogenic_NODE_30_length_12686_cov_3.565460	0	0	0	0	0	12686	11572	0
J2423_B41_lytic_NODE_26_length_11572_cov_14.046284	S09_235_lytic_NODE_10_length_16685_cov_2.947054	0	0	0	0	0	16685	11572	0
J2423_B41_lytic_NODE_26_length_11572_cov_14.046284	S09_235_lytic_NODE_33_length_12594_cov_29.337770	0	0	0	0	0	12594	11572	0
J2423_B41_lytic_NODE_26_length_11572_cov_14.046284	S09_235_lytic_NODE_45_length_10416_cov_2.431569	0	0	0	0	0	10416	11572	0
J2423_B41_lytic_NODE_26_length_11572_cov_14.046284	S09_235_lytic_NODE_5_length_19881_cov_2.655769	0	0	0	0	0	19881	11572	0
J2423_B41_lytic_NODE_26_length_11572_cov_14.046284	S09_237_lytic_NODE_11_length_17604_cov_1.843105	0	0	0	0	0	17604	11572	0
J2423_B41_lytic_NODE_26_length_11572_cov_14.046284	S09_237_lytic_NODE_32_length_13679_cov_5.295766	0	0	0	0	0	13679	11572	0
J2423_B41_lytic_NODE_26_length_11572_cov_14.046284	S09_237_lytic_NODE_45_length_12213_cov_22.856682	0	0	0	0	0	12213	11572	0
J2423_B41_lytic_NODE_26_length_11572_cov_14.046284	S09_237_lytic_NODE_46_length_12133_cov_2.259907	0	0	0	0	0	12133	11572	0
J2423_B41_lytic_NODE_26_length_11572_cov_14.046284	S09_237_lytic_NODE_63_length_10259_cov_6.385480	0	0	0	0	0	10259	11572	0
J2423_B41_lytic_NODE_26_length_11572_cov_14.046284	S09_238_lytic_NODE_31_length_13160_cov_10.433852	0	0	0	0	0	13160	11572	0
J2423_B41_lytic_NODE_26_length_11572_cov_14.046284	S09_238_lytic_NODE_32_length_13088_cov_13.807126	0	0	0	0	0	13088	11572	0
J2423_B41_lytic_NODE_26_length_11572_cov_14.046284	S09_238_lytic_NODE_52_length_10363_cov_16.465436	0	0	0	0	0	10363	11572	0
J2423_B41_lytic_NODE_26_length_11572_cov_14.046284	S09_238_lytic_NODE_54_length_10309_cov_17.604829	0	0	0	0	0	10309	11572	0
J2423_B41_lytic_NODE_26_length_11572_cov_14.046284	S09_238_lytic_NODE_7_length_19520_cov_15.106139	0	0	0	0	0	19520	11572	0
J2423_B41_lytic_NODE_26_length_11572_cov_14.046284	S09_239_lytic_NODE_43_length_13729_cov_7.393592	0	0	0	0	0	13729	11572	0
J2423_B41_lytic_NODE_26_length_11572_cov_14.046284	S09_239_lytic_NODE_48_length_13281_cov_9.003495	0	0	0	0	0	13281	11572	0
J2423_B41_lytic_NODE_26_length_11572_cov_14.046284	S16_108_lysogenic_NODE_45_length_10136_cov_1.970444	0	0	0	0	0	10136	11572	0
J2423_B41_lytic_NODE_26_length_11572_cov_14.046284	S16_108_lytic_NODE_2_length_25421_cov_2.347589	0	0	0	0	0	25421	11572	0
J2423_B41_lytic_NODE_26_length_11572_cov_14.046284	S16_108_lytic_NODE_37_length_11422_cov_2.597292	0	0	0	0	0	11422	11572	0
J2423_B41_lytic_NODE_26_length_11572_cov_14.046284	S16_204_lytic_NODE_1_length_34537_cov_3.107886	0	0	0	0	0	34537	11572	0
J2423_B41_lytic_NODE_26_length_11572_cov_14.046284	S16_209_lytic_NODE_26_length_13007_cov_3.078224	0	0	0	0	0	13007	11572	0
J2423_B41_lytic_NODE_26_length_11572_cov_14.046284	S16_209_lytic_NODE_45_length_10659_cov_3.231069	0	0	0	0	0	10659	11572	0
J2423_B41_lytic_NODE_26_length_11572_cov_14.046284	S16_210_lysogenic_NODE_51_length_10294_cov_9.792195	0	0	0	0	0	10294	11572	0
J2423_B41_lytic_NODE_26_length_11572_cov_14.046284	S16_367_lysogenic_NODE_49_length_12248_cov_5.339325	0	0	0	0	0	12248	11572	0
J2423_B41_lytic_NODE_26_length_11572_cov_14.046284	S16_367_lytic_NODE_3_length_27172_cov_3.656981	0	0	0	0	0	27172	11572	0
J2423_B41_lytic_NODE_26_length_11572_cov_14.046284	S16_371_lytic_NODE_18_length_16110_cov_8.612296	0	0	0	0	0	16110	11572	0
J2423_B41_lytic_NODE_26_length_11572_cov_14.046284	S16_371_lytic_NODE_39_length_12778_cov_13.169471	0	0	0	0	0	12778	11572	0
J2423_B41_lytic_NODE_26_length_11572_cov_14.046284	S16_371_lytic_NODE_60_length_10745_cov_9.996988	0	0	0	0	0	10745	11572	0
J2423_B41_lytic_NODE_26_length_11572_cov_14.046284	S16_485_lytic_NODE_55_length_10084_cov_2.485496	0	0	0	0	0	10084	11572	0
J2423_B41_lytic_NODE_26_length_11572_cov_14.046284	S16_487_lytic_NODE_26_length_15063_cov_9.248561	0	0	0	0	0	15063	11572	0
J2423_B41_lytic_NODE_26_length_11572_cov_14.046284	S16_487_lytic_NODE_4_length_25574_cov_7.720662	0	0	0	0	0	25574	11572	0
J2423_B41_lytic_NODE_26_length_11572_cov_14.046284	S16_487_lytic_NODE_59_length_10937_cov_7.538184	0	0	0	0	0	10937	11572	0
J2423_B41_lytic_NODE_26_length_11572_cov_14.046284	S16_487_lytic_NODE_69_length_10213_cov_10.680935	0	0	0	0	0	10213	11572	0
J2423_B41_lytic_NODE_26_length_11572_cov_14.046284	S16_487_lytic_NODE_8_length_20275_cov_6.909596	0	0	0	0	0	20275	11572	0
J2423_B41_lytic_NODE_26_length_11572_cov_14.046284	R1928-5_239_lytic_NODE_1_length_46392_cov_8.680426	0	0	0	0	0	46392	11572	0
J2423_B41_lytic_NODE_26_length_11572_cov_14.046284	R1928-5_239_lytic_NODE_51_length_10234_cov_26.636804	920	105	0.0898964	0.0795022	0.88587	10234	11572	0.0898964
J2423_B41_lytic_NODE_26_length_11572_cov_14.046284	R1928-5_241_lytic_NODE_77_length_10924_cov_4.750717	0	0	0	0	0	10924	11572	0
J2423_B41_lytic_NODE_26_length_11572_cov_14.046284	R1928-5_243_lytic_NODE_25_length_11080_cov_9.980016	7001	1073	0.631859	0.604995	0.846736	11080	11572	0.631859
J2423_B41_lytic_NODE_26_length_11572_cov_14.046284	R1928-5_245_lytic_NODE_52_length_10871_cov_5.268837	6771	977	0.62285	0.585119	0.855708	10871	11572	0.62285
J2423_B41_lytic_NODE_26_length_11572_cov_14.046284	R1928-5_251_lytic_NODE_30_length_11087_cov_78.057086	7448	1057	0.671778	0.643622	0.858083	11087	11572	0.671778
J2423_B41_lytic_NODE_26_length_11572_cov_14.046284	R1928-5_253_lytic_NODE_30_length_10247_cov_18.576536	7600	1088	0.74168	0.656758	0.856842	10247	11572	0.74168
J2423_B41_lytic_NODE_26_length_11572_cov_14.046284	R1928-5_255_lytic_NODE_48_length_11389_cov_96.593450	8409	1374	0.738344	0.726668	0.836604	11389	11572	0.738344
J2423_B41_lytic_NODE_26_length_11572_cov_14.046284	R1928-5_257_lytic_NODE_78_length_11145_cov_4.409561	6713	919	0.602333	0.580107	0.863101	11145	11572	0.602333
J2423_B41_lytic_NODE_26_length_11572_cov_14.046284	R1928-5_261_lytic_NODE_31_length_10711_cov_14.825118	7651	928	0.714312	0.661165	0.878709	10711	11572	0.714312
J2423_B41_lytic_NODE_26_length_11572_cov_14.046284	R1928-5_263_lytic_NODE_37_length_18696_cov_1.951817	0	0	0	0	0	18696	11572	0
J2423_B41_lytic_NODE_26_length_11572_cov_14.046284	R1928-5_263_lytic_NODE_73_length_11509_cov_41.848261	8028	1151	0.697541	0.693743	0.856627	11509	11572	0.697541
J2423_B41_lytic_NODE_26_length_11572_cov_14.046284	R1928-5_263_lytic_NODE_86_length_10537_cov_1.985695	0	0	0	0	0	10537	11572	0
J2423_B41_lytic_NODE_26_length_11572_cov_14.046284	R1928-5_263_lytic_NODE_87_length_10439_cov_1.848905	0	0	0	0	0	10439	11572	0
J2423_B41_lytic_NODE_26_length_11572_cov_14.046284	R1928-5_265_lytic_NODE_36_length_10649_cov_62.765767	4055	608	0.380787	0.350415	0.850062	10649	11572	0.380787
J2423_B41_lytic_NODE_26_length_11572_cov_14.046284	R1928-5_267_lytic_NODE_31_length_10518_cov_188.028374	6017	824	0.572067	0.519962	0.863055	10518	11572	0.572067
J2423_B41_lytic_NODE_26_length_11572_cov_14.046284	R1928-5_269_lytic_NODE_22_length_11601_cov_42.393728	7852	1141	0.676838	0.678534	0.854687	11601	11572	0.678534
J2423_B41_lytic_NODE_26_length_11572_cov_14.046284	R1931-6_445_lytic_NODE_15_length_31766_cov_2.709528	0	0	0	0	0	31766	11572	0
J2423_B41_lytic_NODE_26_length_11572_cov_14.046284	R1931-6_445_lytic_NODE_41_length_17042_cov_4.523669	0	0	0	0	0	17042	11572	0
J2423_B41_lytic_NODE_26_length_11572_cov_14.046284	R1931-6_447_lytic_NODE_10_length_17816_cov_3.037016	0	0	0	0	0	17816	11572	0
J2423_B41_lytic_NODE_26_length_11572_cov_14.046284	R1931-6_451_lytic_NODE_29_length_23786_cov_2.794211	0	0	0	0	0	23786	11572	0
J2423_B41_lytic_NODE_26_length_11572_cov_14.046284	R1931-6_451_lytic_NODE_3_length_46171_cov_2.720434	0	0	0	0	0	46171	11572	0
J2423_B41_lytic_NODE_26_length_11572_cov_14.046284	R1931-6_451_lytic_NODE_96_length_10047_cov_599.788938	7974	988	0.79367	0.689077	0.876097	10047	11572	0.79367
J2423_B41_lytic_NODE_26_length_11572_cov_14.046284	R1931-6_453_lytic_NODE_78_length_11488_cov_173.301839	8400	1090	0.731198	0.72589	0.870238	11488	11572	0.731198
J2423_B41_lytic_NODE_26_length_11572_cov_14.046284	R1931-6_453_lytic_NODE_84_length_10736_cov_5.634197	2283	203	0.212649	0.197287	0.911082	10736	11572	0.212649
J2423_B41_lytic_NODE_26_length_11572_cov_14.046284	R1931-6_455_lytic_NODE_42_length_11498_cov_30.380241	8483	1168	0.73778	0.733063	0.862313	11498	11572	0.73778
J2423_B41_lytic_NODE_26_length_11572_cov_14.046284	R1931-6_459_lytic_NODE_24_length_11316_cov_20.760161	7049	751	0.622923	0.609143	0.89346	11316	11572	0.622923
J2423_B41_lytic_NODE_26_length_11572_cov_14.046284	R1931-6_461_lytic_NODE_46_length_10121_cov_1.948600	0	0	0	0	0	10121	11572	0
J2423_B41_lytic_NODE_26_length_11572_cov_14.046284	R1931-6_463_lytic_NODE_5_length_20113_cov_5.992897	0	0	0	0	0	20113	11572	0
J2423_B41_lytic_NODE_26_length_11572_cov_14.046284	R1931-6_465_lytic_NODE_31_length_11410_cov_33.418372	7763	915	0.680368	0.670843	0.882133	11410	11572	0.680368
J2423_B41_lytic_NODE_26_length_11572_cov_14.046284	R1931-6_465_lytic_NODE_32_length_11324_cov_45.124431	7465	849	0.659219	0.645092	0.886269	11324	11572	0.659219
J2423_B41_lytic_NODE_26_length_11572_cov_14.046284	R1931-6_465_lytic_NODE_36_length_10687_cov_47.888321	8293	895	0.77599	0.716644	0.892078	10687	11572	0.77599
J2423_B41_lytic_NODE_26_length_11572_cov_14.046284	R1931-6_467_lytic_NODE_67_length_11277_cov_123.491215	8340	1156	0.739558	0.720705	0.861391	11277	11572	0.739558
J2423_B41_lytic_NODE_26_length_11572_cov_14.046284	R1931-6_467_lytic_NODE_68_length_11134_cov_40.819668	8720	1217	0.783187	0.753543	0.860436	11134	11572	0.783187
J2423_B41_lytic_NODE_26_length_11572_cov_14.046284	R1931-6_469_lytic_NODE_32_length_11114_cov_24.315655	6320	708	0.568652	0.546146	0.887975	11114	11572	0.568652
J2423_B41_lytic_NODE_26_length_11572_cov_14.046284	R1931-6_469_lytic_NODE_35_length_10789_cov_72.492407	7837	889	0.726388	0.677238	0.886564	10789	11572	0.726388
J2423_B41_lytic_NODE_26_length_11572_cov_14.046284	R1935-3_689_lytic_NODE_32_length_11366_cov_210.252023	8670	889	0.762801	0.749222	0.897463	11366	11572	0.762801
J2423_B41_lytic_NODE_26_length_11572_cov_14.046284	R1935-3_691_lytic_NODE_27_length_11642_cov_138.479906	6620	857	0.568631	0.572071	0.870544	11642	11572	0.572071
J2423_B41_lytic_NODE_26_length_11572_cov_14.046284	R1935-3_691_lytic_NODE_29_length_11280_cov_51.138453	7362	1102	0.65266	0.636191	0.850312	11280	11572	0.65266
J2423_B41_lytic_NODE_26_length_11572_cov_14.046284	R1935-3_691_lytic_NODE_42_length_10073_cov_103.933581	7203	704	0.71508	0.622451	0.902263	10073	11572	0.71508
J2423_B41_lytic_NODE_26_length_11572_cov_14.046284	R1935-3_693_lytic_NODE_41_length_11310_cov_914.974082	5437	711	0.480725	0.469841	0.869229	11310	11572	0.480725
J2423_B41_lytic_NODE_26_length_11572_cov_14.046284	R1935-3_693_lytic_NODE_45_length_10844_cov_466.957754	8276	1038	0.763187	0.715175	0.874577	10844	11572	0.763187
J2423_B41_lytic_NODE_26_length_11572_cov_14.046284	R1935-3_693_lytic_NODE_51_length_10340_cov_15.048146	7510	930	0.726306	0.64898	0.876165	10340	11572	0.726306
J2423_B41_lytic_NODE_26_length_11572_cov_14.046284	R1935-3_695_lytic_NODE_25_length_11495_cov_855.642958	9746	1353	0.847847	0.842205	0.861174	11495	11572	0.847847
J2423_B41_lytic_NODE_26_length_11572_cov_14.046284	R1935-3_699_lytic_NODE_1_length_45918_cov_7.567526	0	0	0	0	0	45918	11572	0
J2423_B41_lytic_NODE_26_length_11572_cov_14.046284	R1935-3_699_lytic_NODE_21_length_15880_cov_1.804175	0	0	0	0	0	15880	11572	0
J2423_B41_lytic_NODE_26_length_11572_cov_14.046284	R1935-3_706_lytic_NODE_1_length_45918_cov_54.483285	0	0	0	0	0	45918	11572	0
J2423_B41_lytic_NODE_26_length_11572_cov_14.046284	R1935-3_710_lytic_NODE_31_length_11453_cov_28.660431	8287	1254	0.723566	0.716125	0.848679	11453	11572	0.723566
J2423_B41_lytic_NODE_26_length_11572_cov_14.046284	R1935-3_712_lysogenic_NODE_215_length_3931_cov_1.998163	0	0	0	0	0	550335	11572	0
J2423_B41_lytic_NODE_26_length_11572_cov_14.046284	R1935-3_714_lytic_NODE_29_length_10804_cov_678.159787	6256	954	0.579045	0.540615	0.847506	10804	11572	0.579045
J2423_B41_lytic_NODE_26_length_11572_cov_14.046284	R1935-3_716_lytic_NODE_30_length_12172_cov_4968.552319	6653	1058	0.546582	0.574922	0.840974	12172	11572	0.574922
J2423_B43_lytic_NODE_29_length_11718_cov_64.246357	J2423_B38_lytic_NODE_25_length_11585_cov_35.816207	7797	977	0.673026	0.665387	0.874695	11585	11718	0.673025
J2423_B43_lytic_NODE_29_length_11718_cov_64.246357	J2423_B38_lytic_NODE_36_length_10005_cov_6.929684	5242	669	0.523938	0.447346	0.872377	10005	11718	0.523938
J2423_B43_lytic_NODE_29_length_11718_cov_64.246357	J2423_B41_lytic_NODE_26_length_11572_cov_14.046284	7202	879	0.622364	0.61461	0.877951	11572	11718	0.622364
J2423_B43_lytic_NODE_29_length_11718_cov_64.246357	J2423_B43_lytic_NODE_29_length_11718_cov_64.246357	11717	0	0.999915	0.999915	1	11718	11718	0.999915
J2423_B43_lytic_NODE_29_length_11718_cov_64.246357	J2423_B45_lytic_NODE_34_length_11086_cov_39.805300	7799	865	0.7035	0.665557	0.889088	11086	11718	0.7035
J2423_B43_lytic_NODE_29_length_11718_cov_64.246357	J2423_B45_lytic_NODE_38_length_10727_cov_8.327079	1564	279	0.1458	0.13347	0.821611	10727	11718	0.1458
J2423_B43_lytic_NODE_29_length_11718_cov_64.246357	J2423_B46_lytic_NODE_23_length_11348_cov_8.598646	6972	996	0.614381	0.594982	0.857143	11348	11718	0.614381
J2423_B43_lytic_NODE_29_length_11718_cov_64.246357	J2423_B46_lytic_NODE_24_length_11112_cov_120.241652	8384	1146	0.7545	0.71548	0.863311	11112	11718	0.7545
J2423_B43_lytic_NODE_29_length_11718_cov_64.246357	J2426_B103_lytic_NODE_24_length_11274_cov_4.895095	7209	989	0.639436	0.615207	0.86281	11274	11718	0.639436
J2423_B43_lytic_NODE_29_length_11718_cov_64.246357	J2426_B107_lytic_NODE_52_length_10677_cov_122.227833	6255	925	0.585839	0.533794	0.852118	10677	11718	0.585839
J2423_B43_lytic_NODE_29_length_11718_cov_64.246357	J2426_B111_lytic_NODE_20_length_11326_cov_8.457385	7933	858	0.700424	0.676993	0.891844	11326	11718	0.700424
J2423_B43_lytic_NODE_29_length_11718_cov_64.246357	J2426_B112_lytic_NODE_25_length_11272_cov_3.663797	6617	918	0.58703	0.564687	0.861266	11272	11718	0.58703
J2423_B43_lytic_NODE_29_length_11718_cov_64.246357	J2428_B191_lytic_NODE_19_length_11353_cov_16.421118	6659	1081	0.586541	0.568271	0.837663	11353	11718	0.586541
J2423_B43_lytic_NODE_29_length_11718_cov_64.246357	J2432_B238_lytic_NODE_45_length_16362_cov_4.157195	0	0	0	0	0	16362	11718	0
J2423_B43_lytic_NODE_29_length_11718_cov_64.246357	J2432_B238_lytic_NODE_51_length_16013_cov_7.559086	0	0	0	0	0	16013	11718	0
J2423_B43_lytic_NODE_29_length_11718_cov_64.246357	J2432_B243_lytic_NODE_54_length_10262_cov_1741.954837	7463	1004	0.727246	0.636883	0.86547	10262	11718	0.727246
J2423_B43_lytic_NODE_29_length_11718_cov_64.246357	J2432_B245_lytic_NODE_2_length_29710_cov_2.315218	0	0	0	0	0	29710	11718	0
J2423_B43_lytic_NODE_29_length_11718_cov_64.246357	J2432_B245_lytic_NODE_34_length_10653_cov_90.385207	8219	1066	0.77152	0.7014	0.870301	10653	11718	0.77152
J2423_B43_lytic_NODE_29_length_11718_cov_64.246357	J2432_B245_lytic_NODE_36_length_10405_cov_97.970634	8056	1121	0.774243	0.687489	0.860849	10405	11718	0.774243
J2423_B43_lytic_NODE_29_length_11718_cov_64.246357	J2432_B245_lytic_NODE_5_length_20966_cov_2.391749	0	0	0	0	0	20966	11718	0
J2423_B43_lytic_NODE_29_length_11718_cov_64.246357	J2432_B248_lytic_NODE_12_length_16943_cov_2.562775	0	0	0	0	0	16943	11718	0
J2423_B43_lytic_NODE_29_length_11718_cov_64.246357	J2432_B250_lytic_NODE_32_length_12334_cov_2.840007	0	0	0	0	0	12334	11718	0
J2423_B43_lytic_NODE_29_length_11718_cov_64.246357	J2432_B250_lytic_NODE_6_length_20931_cov_2.476598	0	0	0	0	0	20931	11718	0
J2423_B43_lytic_NODE_29_length_11718_cov_64.246357	J2432_B252_lytic_NODE_37_length_10286_cov_390.118741	0	0	0	0	0	10286	11718	0
J2423_B43_lytic_NODE_29_length_11718_cov_64.246357	J2432_B253_lytic_NODE_36_length_10034_cov_124.305357	7191	935	0.716663	0.613671	0.869976	10034	11718	0.716663
J2423_B43_lytic_NODE_29_length_11718_cov_64.246357	J2432_B254_lytic_NODE_10_length_18712_cov_2.727180	0	0	0	0	0	18712	11718	0
J2423_B43_lytic_NODE_29_length_11718_cov_64.246357	J2432_B254_lytic_NODE_2_length_36969_cov_3.016473	0	0	0	0	0	36969	11718	0
J2423_B43_lytic_NODE_29_length_11718_cov_64.246357	J2432_B254_lytic_NODE_34_length_10843_cov_121.815333	0	0	0	0	0	10843	11718	0
J2423_B43_lytic_NODE_29_length_11718_cov_64.246357	J2432_B255_lytic_NODE_27_length_10806_cov_12.210295	7337	930	0.678975	0.626131	0.873245	10806	11718	0.678975
J2423_B43_lytic_NODE_29_length_11718_cov_64.246357	B09_301_lysogenic_NODE_54_length_11939_cov_4.278050	0	0	0	0	0	11939	11718	0
J2423_B43_lytic_NODE_29_length_11718_cov_64.246357	B09_301_lytic_NODE_60_length_10583_cov_4.061843	0	0	0	0	0	10583	11718	0
J2423_B43_lytic_NODE_29_length_11718_cov_64.246357	B09_339_lytic_NODE_46_length_10025_cov_2.652767	0	0	0	0	0	10025	11718	0
J2423_B43_lytic_NODE_29_length_11718_cov_64.246357	I09_184_lytic_NODE_102_length_11729_cov_4.947881	0	0	0	0	0	11729	11718	0
J2423_B43_lytic_NODE_29_length_11718_cov_64.246357	I09_190_lytic_NODE_39_length_14509_cov_49.741521	0	0	0	0	0	14509	11718	0
J2423_B43_lytic_NODE_29_length_11718_cov_64.246357	I09_192_lytic_NODE_35_length_14550_cov_66.393374	0	0	0	0	0	14550	11718	0
J2423_B43_lytic_NODE_29_length_11718_cov_64.246357	I09_192_lytic_NODE_65_length_11452_cov_1.889595	0	0	0	0	0	11452	11718	0
J2423_B43_lytic_NODE_29_length_11718_cov_64.246357	I09_193_lytic_NODE_113_length_10149_cov_2.725668	0	0	0	0	0	10149	11718	0
J2423_B43_lytic_NODE_29_length_11718_cov_64.246357	I09_234_lytic_NODE_39_length_11826_cov_19.775139	0	0	0	0	0	11826	11718	0
J2423_B43_lytic_NODE_29_length_11718_cov_64.246357	I09_235_lytic_NODE_14_length_18187_cov_5.946917	0	0	0	0	0	18187	11718	0
J2423_B43_lytic_NODE_29_length_11718_cov_64.246357	I09_235_lytic_NODE_9_length_19781_cov_6.329654	0	0	0	0	0	19781	11718	0
J2423_B43_lytic_NODE_29_length_11718_cov_64.246357	I09_237_lytic_NODE_50_length_13120_cov_2.267636	0	0	0	0	0	13120	11718	0
J2423_B43_lytic_NODE_29_length_11718_cov_64.246357	I09_239_lytic_NODE_12_length_20864_cov_56.883190	0	0	0	0	0	20864	11718	0
J2423_B43_lytic_NODE_29_length_11718_cov_64.246357	I09_239_lytic_NODE_1_length_43005_cov_162.167592	0	0	0	0	0	43005	11718	0
J2423_B43_lytic_NODE_29_length_11718_cov_64.246357	I09_239_lytic_NODE_5_length_27111_cov_12.164839	0	0	0	0	0	27111	11718	0
J2423_B43_lytic_NODE_29_length_11718_cov_64.246357	I09_239_lytic_NODE_68_length_10042_cov_3.057555	0	0	0	0	0	10042	11718	0
J2423_B43_lytic_NODE_29_length_11718_cov_64.246357	I09_239_lytic_NODE_8_length_22961_cov_11.672898	0	0	0	0	0	22961	11718	0
J2423_B43_lytic_NODE_29_length_11718_cov_64.246357	I09_240_lytic_NODE_21_length_19000_cov_6.875576	0	0	0	0	0	19000	11718	0
J2423_B43_lytic_NODE_29_length_11718_cov_64.246357	I09_242_lytic_NODE_10_length_19807_cov_2.423093	0	0	0	0	0	19807	11718	0
J2423_B43_lytic_NODE_29_length_11718_cov_64.246357	I09_242_lytic_NODE_11_length_19180_cov_41.035626	0	0	0	0	0	19180	11718	0
J2423_B43_lytic_NODE_29_length_11718_cov_64.246357	I09_242_lytic_NODE_16_length_17020_cov_2.655246	0	0	0	0	0	17020	11718	0
J2423_B43_lytic_NODE_29_length_11718_cov_64.246357	I09_242_lytic_NODE_46_length_11009_cov_2.837528	0	0	0	0	0	11009	11718	0
J2423_B43_lytic_NODE_29_length_11718_cov_64.246357	I09_62_lytic_NODE_46_length_13097_cov_11.959926	0	0	0	0	0	13097	11718	0
J2423_B43_lytic_NODE_29_length_11718_cov_64.246357	I09_67_lytic_NODE_33_length_14482_cov_17.052016	0	0	0	0	0	14482	11718	0
J2423_B43_lytic_NODE_29_length_11718_cov_64.246357	I09_67_lytic_NODE_36_length_13129_cov_3.083256	0	0	0	0	0	13129	11718	0
J2423_B43_lytic_NODE_29_length_11718_cov_64.246357	I16_1006_lytic_NODE_90_length_10300_cov_130.751351	0	0	0	0	0	10300	11718	0
J2423_B43_lytic_NODE_29_length_11718_cov_64.246357	I16_1008_lytic_NODE_51_length_12718_cov_47.975947	0	0	0	0	0	12718	11718	0
J2423_B43_lytic_NODE_29_length_11718_cov_64.246357	I16_1018_lytic_NODE_46_length_14308_cov_133.854797	0	0	0	0	0	14308	11718	0
J2423_B43_lytic_NODE_29_length_11718_cov_64.246357	I16_122_lytic_NODE_25_length_16605_cov_2.346700	0	0	0	0	0	16605	11718	0
J2423_B43_lytic_NODE_29_length_11718_cov_64.246357	I16_122_lytic_NODE_73_length_10141_cov_4.282635	0	0	0	0	0	10141	11718	0
J2423_B43_lytic_NODE_29_length_11718_cov_64.246357	I16_126_lytic_NODE_13_length_20552_cov_7.341491	0	0	0	0	0	20552	11718	0
J2423_B43_lytic_NODE_29_length_11718_cov_64.246357	I16_126_lytic_NODE_18_length_18454_cov_7.261605	0	0	0	0	0	18454	11718	0
J2423_B43_lytic_NODE_29_length_11718_cov_64.246357	I16_126_lytic_NODE_20_length_18239_cov_7.733525	0	0	0	0	0	18239	11718	0
J2423_B43_lytic_NODE_29_length_11718_cov_64.246357	I16_590_lytic_NODE_57_length_11641_cov_5.906510	0	0	0	0	0	11641	11718	0
J2423_B43_lytic_NODE_29_length_11718_cov_64.246357	I16_598_lytic_NODE_27_length_14796_cov_7.282044	0	0	0	0	0	14796	11718	0
J2423_B43_lytic_NODE_29_length_11718_cov_64.246357	I16_600_lytic_NODE_40_length_14170_cov_2.506798	0	0	0	0	0	14170	11718	0
J2423_B43_lytic_NODE_29_length_11718_cov_64.246357	I16_602_lytic_NODE_43_length_13215_cov_19.069039	0	0	0	0	0	13215	11718	0
J2423_B43_lytic_NODE_29_length_11718_cov_64.246357	K09_101_lysogenic_NODE_1_length_50876_cov_9.770308	0	0	0	0	0	50876	11718	0
J2423_B43_lytic_NODE_29_length_11718_cov_64.246357	K09_101_lytic_NODE_19_length_15394_cov_10.434230	0	0	0	0	0	15394	11718	0
J2423_B43_lytic_NODE_29_length_11718_cov_64.246357	K09_101_lytic_NODE_2_length_44704_cov_3.131799	0	0	0	0	0	44704	11718	0
J2423_B43_lytic_NODE_29_length_11718_cov_64.246357	K09_101_lytic_NODE_3_length_31150_cov_10.146734	0	0	0	0	0	31150	11718	0
J2423_B43_lytic_NODE_29_length_11718_cov_64.246357	K09_115_lysogenic_NODE_2_length_37122_cov_2.260858	0	0	0	0	0	37122	11718	0
J2423_B43_lytic_NODE_29_length_11718_cov_64.246357	K09_115_lysogenic_NODE_5_length_23639_cov_4.039161	0	0	0	0	0	23639	11718	0
J2423_B43_lytic_NODE_29_length_11718_cov_64.246357	K09_115_lytic_NODE_24_length_13386_cov_4.306898	0	0	0	0	0	13386	11718	0
J2423_B43_lytic_NODE_29_length_11718_cov_64.246357	K09_115_lytic_NODE_3_length_34739_cov_4.344416	0	0	0	0	0	34739	11718	0
J2423_B43_lytic_NODE_29_length_11718_cov_64.246357	K09_115_lytic_NODE_4_length_33272_cov_4.136979	0	0	0	0	0	33272	11718	0
J2423_B43_lytic_NODE_29_length_11718_cov_64.246357	K09_115_lytic_NODE_8_length_19183_cov_2.150404	0	0	0	0	0	19183	11718	0
J2423_B43_lytic_NODE_29_length_11718_cov_64.246357	K09_219_lysogenic_NODE_1_length_68364_cov_46.366338_fragment_1	0	0	0	0	0	54273	11718	0
J2423_B43_lytic_NODE_29_length_11718_cov_64.246357	K09_222_lysogenic_NODE_2_length_96758_cov_10.937891_fragment_1	0	0	0	0	0	79409	11718	0
J2423_B43_lytic_NODE_29_length_11718_cov_64.246357	K09_222_lytic_NODE_11_length_37715_cov_1.797468	0	0	0	0	0	37715	11718	0
J2423_B43_lytic_NODE_29_length_11718_cov_64.246357	K09_222_lytic_NODE_64_length_16636_cov_1.689737	0	0	0	0	0	16636	11718	0
J2423_B43_lytic_NODE_29_length_11718_cov_64.246357	K09_223_lysogenic_NODE_1_length_56789_cov_32.428319	0	0	0	0	0	56789	11718	0
J2423_B43_lytic_NODE_29_length_11718_cov_64.246357	K09_223_lytic_NODE_113_length_11719_cov_4.211157	0	0	0	0	0	11719	11718	0
J2423_B43_lytic_NODE_29_length_11718_cov_64.246357	K09_223_lytic_NODE_114_length_11601_cov_11.075697	0	0	0	0	0	11601	11718	0
J2423_B43_lytic_NODE_29_length_11718_cov_64.246357	K09_223_lytic_NODE_144_length_10431_cov_5.138894	0	0	0	0	0	10431	11718	0
J2423_B43_lytic_NODE_29_length_11718_cov_64.246357	K09_223_lytic_NODE_2_length_50533_cov_12.059351	0	0	0	0	0	50533	11718	0
J2423_B43_lytic_NODE_29_length_11718_cov_64.246357	K09_223_lytic_NODE_67_length_14521_cov_4.446042	0	0	0	0	0	14521	11718	0
J2423_B43_lytic_NODE_29_length_11718_cov_64.246357	K09_223_lytic_NODE_68_length_14473_cov_4.558528	0	0	0	0	0	14473	11718	0
J2423_B43_lytic_NODE_29_length_11718_cov_64.246357	K09_234_lysogenic_NODE_4_length_28003_cov_2.297898	0	0	0	0	0	28003	11718	0
J2423_B43_lytic_NODE_29_length_11718_cov_64.246357	K09_234_lytic_NODE_1_length_46757_cov_4.197851	0	0	0	0	0	46757	11718	0
J2423_B43_lytic_NODE_29_length_11718_cov_64.246357	K09_234_lytic_NODE_42_length_11882_cov_3.090639	0	0	0	0	0	11882	11718	0
J2423_B43_lytic_NODE_29_length_11718_cov_64.246357	K09_243_lysogenic_NODE_63_length_11179_cov_2.336318	0	0	0	0	0	11179	11718	0
J2423_B43_lytic_NODE_29_length_11718_cov_64.246357	K09_243_lytic_NODE_22_length_15456_cov_1.549332	0	0	0	0	0	15456	11718	0
J2423_B43_lytic_NODE_29_length_11718_cov_64.246357	K09_243_lytic_NODE_30_length_13485_cov_2.314202	0	0	0	0	0	13485	11718	0
J2423_B43_lytic_NODE_29_length_11718_cov_64.246357	K09_243_lytic_NODE_3_length_26460_cov_2.456471	0	0	0	0	0	26460	11718	0
J2423_B43_lytic_NODE_29_length_11718_cov_64.246357	K09_243_lytic_NODE_49_length_11934_cov_5.307035	0	0	0	0	0	11934	11718	0
J2423_B43_lytic_NODE_29_length_11718_cov_64.246357	K09_243_lytic_NODE_50_length_11720_cov_2.332701	0	0	0	0	0	11720	11718	0
J2423_B43_lytic_NODE_29_length_11718_cov_64.246357	K09_243_lytic_NODE_51_length_11581_cov_2.414485	0	0	0	0	0	11581	11718	0
J2423_B43_lytic_NODE_29_length_11718_cov_64.246357	K09_243_lytic_NODE_84_length_10130_cov_2.421021	0	0	0	0	0	10130	11718	0
J2423_B43_lytic_NODE_29_length_11718_cov_64.246357	K16_41_lysogenic_NODE_1_length_57636_cov_31.979379	0	0	0	0	0	57636	11718	0
J2423_B43_lytic_NODE_29_length_11718_cov_64.246357	K16_41_lytic_NODE_35_length_12886_cov_1.678339	0	0	0	0	0	12886	11718	0
J2423_B43_lytic_NODE_29_length_11718_cov_64.246357	K16_49_lytic_NODE_19_length_13975_cov_5.937058	0	0	0	0	0	13975	11718	0
J2423_B43_lytic_NODE_29_length_11718_cov_64.246357	K16_49_lytic_NODE_5_length_21184_cov_5.679960	0	0	0	0	0	21184	11718	0
J2423_B43_lytic_NODE_29_length_11718_cov_64.246357	K16_53_lysogenic_NODE_1_length_40514_cov_17.175129_fragment_1	0	0	0	0	0	23142	11718	0
J2423_B43_lytic_NODE_29_length_11718_cov_64.246357	K16_53_lytic_NODE_12_length_16727_cov_14.326328	0	0	0	0	0	16727	11718	0
J2423_B43_lytic_NODE_29_length_11718_cov_64.246357	K16_53_lytic_NODE_25_length_13381_cov_8.584917	0	0	0	0	0	13381	11718	0
J2423_B43_lytic_NODE_29_length_11718_cov_64.246357	K16_53_lytic_NODE_36_length_11710_cov_3.021917	0	0	0	0	0	11710	11718	0
J2423_B43_lytic_NODE_29_length_11718_cov_64.246357	K16_55_lysogenic_NODE_1_length_56890_cov_50.467896	0	0	0	0	0	56890	11718	0
J2423_B43_lytic_NODE_29_length_11718_cov_64.246357	K16_55_lytic_NODE_2_length_50277_cov_7.867214	0	0	0	0	0	50277	11718	0
J2423_B43_lytic_NODE_29_length_11718_cov_64.246357	K16_55_lytic_NODE_47_length_12135_cov_41.652406	0	0	0	0	0	12135	11718	0
J2423_B43_lytic_NODE_29_length_11718_cov_64.246357	K16_55_lytic_NODE_48_length_12098_cov_11.100443	0	0	0	0	0	12098	11718	0
J2423_B43_lytic_NODE_29_length_11718_cov_64.246357	K16_55_lytic_NODE_8_length_21093_cov_10.506246	0	0	0	0	0	21093	11718	0
J2423_B43_lytic_NODE_29_length_11718_cov_64.246357	K16_63_lysogenic_NODE_1_length_48245_cov_11.653562	0	0	0	0	0	48245	11718	0
J2423_B43_lytic_NODE_29_length_11718_cov_64.246357	K16_63_lytic_NODE_4_length_26351_cov_5.121998	0	0	0	0	0	26351	11718	0
J2423_B43_lytic_NODE_29_length_11718_cov_64.246357	K16_65_lysogenic_NODE_45_length_11766_cov_8.485616	0	0	0	0	0	11766	11718	0
J2423_B43_lytic_NODE_29_length_11718_cov_64.246357	K16_65_lytic_NODE_1_length_38186_cov_2.152292	0	0	0	0	0	38186	11718	0
J2423_B43_lytic_NODE_29_length_11718_cov_64.246357	K16_65_lytic_NODE_32_length_12757_cov_2.458769	0	0	0	0	0	12757	11718	0
J2423_B43_lytic_NODE_29_length_11718_cov_64.246357	K16_65_lytic_NODE_44_length_11770_cov_5.412568	0	0	0	0	0	11770	11718	0
J2423_B43_lytic_NODE_29_length_11718_cov_64.246357	K16_65_lytic_NODE_62_length_10239_cov_2.318541	0	0	0	0	0	10239	11718	0
J2423_B43_lytic_NODE_29_length_11718_cov_64.246357	K16_65_lytic_NODE_8_length_18730_cov_7.413026	0	0	0	0	0	18730	11718	0
J2423_B43_lytic_NODE_29_length_11718_cov_64.246357	K16_67_lysogenic_NODE_17_length_20144_cov_1.853818	0	0	0	0	0	20144	11718	0
J2423_B43_lytic_NODE_29_length_11718_cov_64.246357	K16_67_lysogenic_NODE_1_length_67599_cov_34.567370_fragment_1	0	0	0	0	0	54625	11718	0
J2423_B43_lytic_NODE_29_length_11718_cov_64.246357	K16_67_lytic_NODE_117_length_10557_cov_1.486010	0	0	0	0	0	10557	11718	0
J2423_B43_lytic_NODE_29_length_11718_cov_64.246357	K16_67_lytic_NODE_144_length_10000_cov_1.566758	0	0	0	0	0	10000	11718	0
J2423_B43_lytic_NODE_29_length_11718_cov_64.246357	K16_67_lytic_NODE_92_length_11783_cov_12.640027	0	0	0	0	0	11783	11718	0
J2423_B43_lytic_NODE_29_length_11718_cov_64.246357	S09_220_lysogenic_NODE_17_length_13526_cov_4.327714	0	0	0	0	0	13526	11718	0
J2423_B43_lytic_NODE_29_length_11718_cov_64.246357	S09_220_lytic_NODE_27_length_12042_cov_4.134049	0	0	0	0	0	12042	11718	0
J2423_B43_lytic_NODE_29_length_11718_cov_64.246357	S09_221_lytic_NODE_41_length_11920_cov_4.989406	0	0	0	0	0	11920	11718	0
J2423_B43_lytic_NODE_29_length_11718_cov_64.246357	S09_221_lytic_NODE_56_length_10349_cov_1.559836	0	0	0	0	0	10349	11718	0
J2423_B43_lytic_NODE_29_length_11718_cov_64.246357	S09_228_lytic_NODE_3_length_23212_cov_3.990256	0	0	0	0	0	23212	11718	0
J2423_B43_lytic_NODE_29_length_11718_cov_64.246357	S09_231_lysogenic_NODE_4_length_29531_cov_23.648963_fragment_1	0	0	0	0	0	14421	11718	0
J2423_B43_lytic_NODE_29_length_11718_cov_64.246357	S09_231_lytic_NODE_134_length_10442_cov_6.366534	0	0	0	0	0	10442	11718	0
J2423_B43_lytic_NODE_29_length_11718_cov_64.246357	S09_231_lytic_NODE_147_length_10240_cov_11.808380	0	0	0	0	0	10240	11718	0
J2423_B43_lytic_NODE_29_length_11718_cov_64.246357	S09_231_lytic_NODE_2_length_42228_cov_3.907403	0	0	0	0	0	42228	11718	0
J2423_B43_lytic_NODE_29_length_11718_cov_64.246357	S09_231_lytic_NODE_93_length_11906_cov_11.358761	0	0	0	0	0	11906	11718	0
J2423_B43_lytic_NODE_29_length_11718_cov_64.246357	S09_232_lytic_NODE_35_length_12255_cov_1.889319	0	0	0	0	0	12255	11718	0
J2423_B43_lytic_NODE_29_length_11718_cov_64.246357	S09_232_lytic_NODE_54_length_10341_cov_3.962818	0	0	0	0	0	10341	11718	0
J2423_B43_lytic_NODE_29_length_11718_cov_64.246357	S09_235_lysogenic_NODE_30_length_12686_cov_3.565460	0	0	0	0	0	12686	11718	0
J2423_B43_lytic_NODE_29_length_11718_cov_64.246357	S09_235_lytic_NODE_10_length_16685_cov_2.947054	0	0	0	0	0	16685	11718	0
J2423_B43_lytic_NODE_29_length_11718_cov_64.246357	S09_235_lytic_NODE_33_length_12594_cov_29.337770	0	0	0	0	0	12594	11718	0
J2423_B43_lytic_NODE_29_length_11718_cov_64.246357	S09_235_lytic_NODE_45_length_10416_cov_2.431569	0	0	0	0	0	10416	11718	0
J2423_B43_lytic_NODE_29_length_11718_cov_64.246357	S09_235_lytic_NODE_5_length_19881_cov_2.655769	0	0	0	0	0	19881	11718	0
J2423_B43_lytic_NODE_29_length_11718_cov_64.246357	S09_237_lytic_NODE_11_length_17604_cov_1.843105	0	0	0	0	0	17604	11718	0
J2423_B43_lytic_NODE_29_length_11718_cov_64.246357	S09_237_lytic_NODE_32_length_13679_cov_5.295766	0	0	0	0	0	13679	11718	0
J2423_B43_lytic_NODE_29_length_11718_cov_64.246357	S09_237_lytic_NODE_45_length_12213_cov_22.856682	0	0	0	0	0	12213	11718	0
J2423_B43_lytic_NODE_29_length_11718_cov_64.246357	S09_237_lytic_NODE_46_length_12133_cov_2.259907	0	0	0	0	0	12133	11718	0
J2423_B43_lytic_NODE_29_length_11718_cov_64.246357	S09_237_lytic_NODE_63_length_10259_cov_6.385480	0	0	0	0	0	10259	11718	0
J2423_B43_lytic_NODE_29_length_11718_cov_64.246357	S09_238_lytic_NODE_31_length_13160_cov_10.433852	0	0	0	0	0	13160	11718	0
J2423_B43_lytic_NODE_29_length_11718_cov_64.246357	S09_238_lytic_NODE_32_length_13088_cov_13.807126	0	0	0	0	0	13088	11718	0
J2423_B43_lytic_NODE_29_length_11718_cov_64.246357	S09_238_lytic_NODE_52_length_10363_cov_16.465436	0	0	0	0	0	10363	11718	0
J2423_B43_lytic_NODE_29_length_11718_cov_64.246357	S09_238_lytic_NODE_54_length_10309_cov_17.604829	0	0	0	0	0	10309	11718	0
J2423_B43_lytic_NODE_29_length_11718_cov_64.246357	S09_238_lytic_NODE_7_length_19520_cov_15.106139	0	0	0	0	0	19520	11718	0
J2423_B43_lytic_NODE_29_length_11718_cov_64.246357	S09_239_lytic_NODE_43_length_13729_cov_7.393592	0	0	0	0	0	13729	11718	0
J2423_B43_lytic_NODE_29_length_11718_cov_64.246357	S09_239_lytic_NODE_48_length_13281_cov_9.003495	0	0	0	0	0	13281	11718	0
J2423_B43_lytic_NODE_29_length_11718_cov_64.246357	S16_108_lysogenic_NODE_45_length_10136_cov_1.970444	0	0	0	0	0	10136	11718	0
J2423_B43_lytic_NODE_29_length_11718_cov_64.246357	S16_108_lytic_NODE_2_length_25421_cov_2.347589	0	0	0	0	0	25421	11718	0
J2423_B43_lytic_NODE_29_length_11718_cov_64.246357	S16_108_lytic_NODE_37_length_11422_cov_2.597292	0	0	0	0	0	11422	11718	0
J2423_B43_lytic_NODE_29_length_11718_cov_64.246357	S16_204_lytic_NODE_1_length_34537_cov_3.107886	0	0	0	0	0	34537	11718	0
J2423_B43_lytic_NODE_29_length_11718_cov_64.246357	S16_209_lytic_NODE_26_length_13007_cov_3.078224	0	0	0	0	0	13007	11718	0
J2423_B43_lytic_NODE_29_length_11718_cov_64.246357	S16_209_lytic_NODE_45_length_10659_cov_3.231069	0	0	0	0	0	10659	11718	0
J2423_B43_lytic_NODE_29_length_11718_cov_64.246357	S16_210_lysogenic_NODE_51_length_10294_cov_9.792195	0	0	0	0	0	10294	11718	0
J2423_B43_lytic_NODE_29_length_11718_cov_64.246357	S16_367_lysogenic_NODE_49_length_12248_cov_5.339325	0	0	0	0	0	12248	11718	0
J2423_B43_lytic_NODE_29_length_11718_cov_64.246357	S16_367_lytic_NODE_3_length_27172_cov_3.656981	0	0	0	0	0	27172	11718	0
J2423_B43_lytic_NODE_29_length_11718_cov_64.246357	S16_371_lytic_NODE_18_length_16110_cov_8.612296	0	0	0	0	0	16110	11718	0
J2423_B43_lytic_NODE_29_length_11718_cov_64.246357	S16_371_lytic_NODE_39_length_12778_cov_13.169471	0	0	0	0	0	12778	11718	0
J2423_B43_lytic_NODE_29_length_11718_cov_64.246357	S16_371_lytic_NODE_60_length_10745_cov_9.996988	0	0	0	0	0	10745	11718	0
J2423_B43_lytic_NODE_29_length_11718_cov_64.246357	S16_485_lytic_NODE_55_length_10084_cov_2.485496	0	0	0	0	0	10084	11718	0
J2423_B43_lytic_NODE_29_length_11718_cov_64.246357	S16_487_lytic_NODE_26_length_15063_cov_9.248561	0	0	0	0	0	15063	11718	0
J2423_B43_lytic_NODE_29_length_11718_cov_64.246357	S16_487_lytic_NODE_4_length_25574_cov_7.720662	0	0	0	0	0	25574	11718	0
J2423_B43_lytic_NODE_29_length_11718_cov_64.246357	S16_487_lytic_NODE_59_length_10937_cov_7.538184	0	0	0	0	0	10937	11718	0
J2423_B43_lytic_NODE_29_length_11718_cov_64.246357	S16_487_lytic_NODE_69_length_10213_cov_10.680935	0	0	0	0	0	10213	11718	0
J2423_B43_lytic_NODE_29_length_11718_cov_64.246357	S16_487_lytic_NODE_8_length_20275_cov_6.909596	0	0	0	0	0	20275	11718	0
J2423_B43_lytic_NODE_29_length_11718_cov_64.246357	R1928-5_239_lytic_NODE_1_length_46392_cov_8.680426	0	0	0	0	0	46392	11718	0
J2423_B43_lytic_NODE_29_length_11718_cov_64.246357	R1928-5_239_lytic_NODE_51_length_10234_cov_26.636804	1821	261	0.177936	0.155402	0.856672	10234	11718	0.177936
J2423_B43_lytic_NODE_29_length_11718_cov_64.246357	R1928-5_241_lytic_NODE_77_length_10924_cov_4.750717	0	0	0	0	0	10924	11718	0
J2423_B43_lytic_NODE_29_length_11718_cov_64.246357	R1928-5_243_lytic_NODE_25_length_11080_cov_9.980016	5150	814	0.464801	0.439495	0.841942	11080	11718	0.464801
J2423_B43_lytic_NODE_29_length_11718_cov_64.246357	R1928-5_245_lytic_NODE_52_length_10871_cov_5.268837	5950	925	0.547328	0.507766	0.844538	10871	11718	0.547328
J2423_B43_lytic_NODE_29_length_11718_cov_64.246357	R1928-5_251_lytic_NODE_30_length_11087_cov_78.057086	7264	978	0.655182	0.619901	0.865363	11087	11718	0.655182
J2423_B43_lytic_NODE_29_length_11718_cov_64.246357	R1928-5_253_lytic_NODE_30_length_10247_cov_18.576536	6258	990	0.610715	0.53405	0.841803	10247	11718	0.610715
J2423_B43_lytic_NODE_29_length_11718_cov_64.246357	R1928-5_255_lytic_NODE_48_length_11389_cov_96.593450	7130	1156	0.626043	0.608466	0.837868	11389	11718	0.626043
J2423_B43_lytic_NODE_29_length_11718_cov_64.246357	R1928-5_257_lytic_NODE_78_length_11145_cov_4.409561	6423	857	0.576312	0.548131	0.866573	11145	11718	0.576312
J2423_B43_lytic_NODE_29_length_11718_cov_64.246357	R1928-5_261_lytic_NODE_31_length_10711_cov_14.825118	6026	751	0.562599	0.514252	0.875373	10711	11718	0.562599
J2423_B43_lytic_NODE_29_length_11718_cov_64.246357	R1928-5_263_lytic_NODE_37_length_18696_cov_1.951817	0	0	0	0	0	18696	11718	0
J2423_B43_lytic_NODE_29_length_11718_cov_64.246357	R1928-5_263_lytic_NODE_73_length_11509_cov_41.848261	7539	1176	0.655053	0.643369	0.844011	11509	11718	0.655053
J2423_B43_lytic_NODE_29_length_11718_cov_64.246357	R1928-5_263_lytic_NODE_86_length_10537_cov_1.985695	0	0	0	0	0	10537	11718	0
J2423_B43_lytic_NODE_29_length_11718_cov_64.246357	R1928-5_263_lytic_NODE_87_length_10439_cov_1.848905	0	0	0	0	0	10439	11718	0
J2423_B43_lytic_NODE_29_length_11718_cov_64.246357	R1928-5_265_lytic_NODE_36_length_10649_cov_62.765767	6627	1101	0.622312	0.56554	0.833862	10649	11718	0.622312
J2423_B43_lytic_NODE_29_length_11718_cov_64.246357	R1928-5_267_lytic_NODE_31_length_10518_cov_188.028374	6287	890	0.597737	0.536525	0.858438	10518	11718	0.597737
J2423_B43_lytic_NODE_29_length_11718_cov_64.246357	R1928-5_269_lytic_NODE_22_length_11601_cov_42.393728	7624	1211	0.657185	0.650623	0.841159	11601	11718	0.657185
J2423_B43_lytic_NODE_29_length_11718_cov_64.246357	R1931-6_445_lytic_NODE_15_length_31766_cov_2.709528	0	0	0	0	0	31766	11718	0
J2423_B43_lytic_NODE_29_length_11718_cov_64.246357	R1931-6_445_lytic_NODE_41_length_17042_cov_4.523669	0	0	0	0	0	17042	11718	0
J2423_B43_lytic_NODE_29_length_11718_cov_64.246357	R1931-6_447_lytic_NODE_10_length_17816_cov_3.037016	0	0	0	0	0	17816	11718	0
J2423_B43_lytic_NODE_29_length_11718_cov_64.246357	R1931-6_451_lytic_NODE_29_length_23786_cov_2.794211	0	0	0	0	0	23786	11718	0
J2423_B43_lytic_NODE_29_length_11718_cov_64.246357	R1931-6_451_lytic_NODE_3_length_46171_cov_2.720434	0	0	0	0	0	46171	11718	0
J2423_B43_lytic_NODE_29_length_11718_cov_64.246357	R1931-6_451_lytic_NODE_96_length_10047_cov_599.788938	6179	765	0.615009	0.527308	0.876194	10047	11718	0.615009
J2423_B43_lytic_NODE_29_length_11718_cov_64.246357	R1931-6_453_lytic_NODE_78_length_11488_cov_173.301839	8998	955	0.783252	0.767879	0.893865	11488	11718	0.783252
J2423_B43_lytic_NODE_29_length_11718_cov_64.246357	R1931-6_453_lytic_NODE_84_length_10736_cov_5.634197	2161	302	0.201285	0.184417	0.86025	10736	11718	0.201285
J2423_B43_lytic_NODE_29_length_11718_cov_64.246357	R1931-6_455_lytic_NODE_42_length_11498_cov_30.380241	6968	915	0.606018	0.594641	0.868685	11498	11718	0.606018
J2423_B43_lytic_NODE_29_length_11718_cov_64.246357	R1931-6_459_lytic_NODE_24_length_11316_cov_20.760161	8897	1142	0.786232	0.759259	0.871642	11316	11718	0.786232
J2423_B43_lytic_NODE_29_length_11718_cov_64.246357	R1931-6_461_lytic_NODE_46_length_10121_cov_1.948600	0	0	0	0	0	10121	11718	0
J2423_B43_lytic_NODE_29_length_11718_cov_64.246357	R1931-6_463_lytic_NODE_5_length_20113_cov_5.992897	0	0	0	0	0	20113	11718	0
J2423_B43_lytic_NODE_29_length_11718_cov_64.246357	R1931-6_465_lytic_NODE_31_length_11410_cov_33.418372	7345	1003	0.643734	0.626814	0.863444	11410	11718	0.643734
J2423_B43_lytic_NODE_29_length_11718_cov_64.246357	R1931-6_465_lytic_NODE_32_length_11324_cov_45.124431	6544	721	0.577888	0.558457	0.889823	11324	11718	0.577888
J2423_B43_lytic_NODE_29_length_11718_cov_64.246357	R1931-6_465_lytic_NODE_36_length_10687_cov_47.888321	6347	865	0.593899	0.541645	0.863715	10687	11718	0.593899
J2423_B43_lytic_NODE_29_length_11718_cov_64.246357	R1931-6_467_lytic_NODE_67_length_11277_cov_123.491215	7896	1042	0.700186	0.673835	0.868034	11277	11718	0.700186
J2423_B43_lytic_NODE_29_length_11718_cov_64.246357	R1931-6_467_lytic_NODE_68_length_11134_cov_40.819668	6917	935	0.62125	0.590288	0.864826	11134	11718	0.62125
J2423_B43_lytic_NODE_29_length_11718_cov_64.246357	R1931-6_469_lytic_NODE_32_length_11114_cov_24.315655	6097	840	0.548587	0.520311	0.862227	11114	11718	0.548587
J2423_B43_lytic_NODE_29_length_11718_cov_64.246357	R1931-6_469_lytic_NODE_35_length_10789_cov_72.492407	4889	553	0.453147	0.417221	0.886889	10789	11718	0.453147
J2423_B43_lytic_NODE_29_length_11718_cov_64.246357	R1935-3_689_lytic_NODE_32_length_11366_cov_210.252023	8170	861	0.718811	0.697218	0.894614	11366	11718	0.71881
J2423_B43_lytic_NODE_29_length_11718_cov_64.246357	R1935-3_691_lytic_NODE_27_length_11642_cov_138.479906	8313	822	0.714053	0.709421	0.901119	11642	11718	0.714053
J2423_B43_lytic_NODE_29_length_11718_cov_64.246357	R1935-3_691_lytic_NODE_29_length_11280_cov_51.138453	8467	884	0.750621	0.722564	0.895595	11280	11718	0.750621
J2423_B43_lytic_NODE_29_length_11718_cov_64.246357	R1935-3_691_lytic_NODE_42_length_10073_cov_103.933581	6664	769	0.661571	0.568698	0.884604	10073	11718	0.661571
J2423_B43_lytic_NODE_29_length_11718_cov_64.246357	R1935-3_693_lytic_NODE_41_length_11310_cov_914.974082	7184	713	0.63519	0.613074	0.900752	11310	11718	0.63519
J2423_B43_lytic_NODE_29_length_11718_cov_64.246357	R1935-3_693_lytic_NODE_45_length_10844_cov_466.957754	7358	856	0.678532	0.627923	0.883664	10844	11718	0.678532
J2423_B43_lytic_NODE_29_length_11718_cov_64.246357	R1935-3_693_lytic_NODE_51_length_10340_cov_15.048146	6911	900	0.668375	0.589776	0.869773	10340	11718	0.668375
J2423_B43_lytic_NODE_29_length_11718_cov_64.246357	R1935-3_695_lytic_NODE_25_length_11495_cov_855.642958	7353	930	0.639669	0.627496	0.873521	11495	11718	0.639669
J2423_B43_lytic_NODE_29_length_11718_cov_64.246357	R1935-3_699_lytic_NODE_1_length_45918_cov_7.567526	0	0	0	0	0	45918	11718	0
J2423_B43_lytic_NODE_29_length_11718_cov_64.246357	R1935-3_699_lytic_NODE_21_length_15880_cov_1.804175	0	0	0	0	0	15880	11718	0
J2423_B43_lytic_NODE_29_length_11718_cov_64.246357	R1935-3_706_lytic_NODE_1_length_45918_cov_54.483285	0	0	0	0	0	45918	11718	0
J2423_B43_lytic_NODE_29_length_11718_cov_64.246357	R1935-3_710_lytic_NODE_31_length_11453_cov_28.660431	7188	994	0.627609	0.613415	0.861714	11453	11718	0.627608
J2423_B43_lytic_NODE_29_length_11718_cov_64.246357	R1935-3_712_lysogenic_NODE_215_length_3931_cov_1.998163	0	0	0	0	0	550335	11718	0
J2423_B43_lytic_NODE_29_length_11718_cov_64.246357	R1935-3_714_lytic_NODE_29_length_10804_cov_678.159787	6395	960	0.59191	0.545742	0.849883	10804	11718	0.59191
J2423_B43_lytic_NODE_29_length_11718_cov_64.246357	R1935-3_716_lytic_NODE_30_length_12172_cov_4968.552319	6588	961	0.541242	0.562212	0.854129	12172	11718	0.562212
J2423_B45_lytic_NODE_34_length_11086_cov_39.805300	J2423_B38_lytic_NODE_25_length_11585_cov_35.816207	7781	1038	0.671644	0.701876	0.866598	11585	11086	0.701876
J2423_B45_lytic_NODE_34_length_11086_cov_39.805300	J2423_B38_lytic_NODE_36_length_10005_cov_6.929684	5621	655	0.561819	0.507036	0.883473	10005	11086	0.561819
J2423_B45_lytic_NODE_34_length_11086_cov_39.805300	J2423_B41_lytic_NODE_26_length_11572_cov_14.046284	6897	852	0.596008	0.622136	0.876468	11572	11086	0.622136
J2423_B45_lytic_NODE_34_length_11086_cov_39.805300	J2423_B43_lytic_NODE_29_length_11718_cov_64.246357	7783	865	0.664192	0.702057	0.88886	11718	11086	0.702057
J2423_B45_lytic_NODE_34_length_11086_cov_39.805300	J2423_B45_lytic_NODE_34_length_11086_cov_39.805300	11085	0	0.99991	0.99991	1	11086	11086	0.99991
J2423_B45_lytic_NODE_34_length_11086_cov_39.805300	J2423_B45_lytic_NODE_38_length_10727_cov_8.327079	2693	397	0.251049	0.242919	0.852581	10727	11086	0.251049
J2423_B45_lytic_NODE_34_length_11086_cov_39.805300	J2423_B46_lytic_NODE_23_length_11348_cov_8.598646	6529	929	0.575344	0.588941	0.857712	11348	11086	0.588941
J2423_B45_lytic_NODE_34_length_11086_cov_39.805300	J2423_B46_lytic_NODE_24_length_11112_cov_120.241652	8440	1217	0.759539	0.761321	0.855806	11112	11086	0.761321
J2423_B45_lytic_NODE_34_length_11086_cov_39.805300	J2426_B103_lytic_NODE_24_length_11274_cov_4.895095	7755	1051	0.687866	0.699531	0.864475	11274	11086	0.699531
J2423_B45_lytic_NODE_34_length_11086_cov_39.805300	J2426_B107_lytic_NODE_52_length_10677_cov_122.227833	8458	1135	0.79217	0.762944	0.865808	10677	11086	0.79217
J2423_B45_lytic_NODE_34_length_11086_cov_39.805300	J2426_B111_lytic_NODE_20_length_11326_cov_8.457385	9761	968	0.861822	0.88048	0.90083	11326	11086	0.88048
J2423_B45_lytic_NODE_34_length_11086_cov_39.805300	J2426_B112_lytic_NODE_25_length_11272_cov_3.663797	5792	733	0.51384	0.522461	0.873446	11272	11086	0.522461
J2423_B45_lytic_NODE_34_length_11086_cov_39.805300	J2428_B191_lytic_NODE_19_length_11353_cov_16.421118	7148	1141	0.629613	0.644777	0.840375	11353	11086	0.644777
J2423_B45_lytic_NODE_34_length_11086_cov_39.805300	J2432_B238_lytic_NODE_45_length_16362_cov_4.157195	0	0	0	0	0	16362	11086	0
J2423_B45_lytic_NODE_34_length_11086_cov_39.805300	J2432_B238_lytic_NODE_51_length_16013_cov_7.559086	0	0	0	0	0	16013	11086	0
J2423_B45_lytic_NODE_34_length_11086_cov_39.805300	J2432_B243_lytic_NODE_54_length_10262_cov_1741.954837	6886	1007	0.671019	0.621144	0.853761	10262	11086	0.671019
J2423_B45_lytic_NODE_34_length_11086_cov_39.805300	J2432_B245_lytic_NODE_2_length_29710_cov_2.315218	421	60	0.0141703	0.0379758	0.857482	29710	11086	0.0379758
J2423_B45_lytic_NODE_34_length_11086_cov_39.805300	J2432_B245_lytic_NODE_34_length_10653_cov_90.385207	7780	1161	0.730311	0.701786	0.850771	10653	11086	0.730311
J2423_B45_lytic_NODE_34_length_11086_cov_39.805300	J2432_B245_lytic_NODE_36_length_10405_cov_97.970634	7552	1032	0.725805	0.68122	0.863348	10405	11086	0.725805
J2423_B45_lytic_NODE_34_length_11086_cov_39.805300	J2432_B245_lytic_NODE_5_length_20966_cov_2.391749	0	0	0	0	0	20966	11086	0
J2423_B45_lytic_NODE_34_length_11086_cov_39.805300	J2432_B248_lytic_NODE_12_length_16943_cov_2.562775	0	0	0	0	0	16943	11086	0
J2423_B45_lytic_NODE_34_length_11086_cov_39.805300	J2432_B250_lytic_NODE_32_length_12334_cov_2.840007	0	0	0	0	0	12334	11086	0
J2423_B45_lytic_NODE_34_length_11086_cov_39.805300	J2432_B250_lytic_NODE_6_length_20931_cov_2.476598	0	0	0	0	0	20931	11086	0
J2423_B45_lytic_NODE_34_length_11086_cov_39.805300	J2432_B252_lytic_NODE_37_length_10286_cov_390.118741	0	0	0	0	0	10286	11086	0
J2423_B45_lytic_NODE_34_length_11086_cov_39.805300	J2432_B253_lytic_NODE_36_length_10034_cov_124.305357	6565	855	0.654276	0.592188	0.869764	10034	11086	0.654275
J2423_B45_lytic_NODE_34_length_11086_cov_39.805300	J2432_B254_lytic_NODE_10_length_18712_cov_2.727180	0	0	0	0	0	18712	11086	0
J2423_B45_lytic_NODE_34_length_11086_cov_39.805300	J2432_B254_lytic_NODE_2_length_36969_cov_3.016473	0	0	0	0	0	36969	11086	0
J2423_B45_lytic_NODE_34_length_11086_cov_39.805300	J2432_B254_lytic_NODE_34_length_10843_cov_121.815333	0	0	0	0	0	10843	11086	0
J2423_B45_lytic_NODE_34_length_11086_cov_39.805300	J2432_B255_lytic_NODE_27_length_10806_cov_12.210295	6331	866	0.585878	0.571081	0.863213	10806	11086	0.585878
J2423_B45_lytic_NODE_34_length_11086_cov_39.805300	B09_301_lysogenic_NODE_54_length_11939_cov_4.278050	0	0	0	0	0	11939	11086	0
J2423_B45_lytic_NODE_34_length_11086_cov_39.805300	B09_301_lytic_NODE_60_length_10583_cov_4.061843	0	0	0	0	0	10583	11086	0
J2423_B45_lytic_NODE_34_length_11086_cov_39.805300	B09_339_lytic_NODE_46_length_10025_cov_2.652767	0	0	0	0	0	10025	11086	0
J2423_B45_lytic_NODE_34_length_11086_cov_39.805300	I09_184_lytic_NODE_102_length_11729_cov_4.947881	0	0	0	0	0	11729	11086	0
J2423_B45_lytic_NODE_34_length_11086_cov_39.805300	I09_190_lytic_NODE_39_length_14509_cov_49.741521	0	0	0	0	0	14509	11086	0
J2423_B45_lytic_NODE_34_length_11086_cov_39.805300	I09_192_lytic_NODE_35_length_14550_cov_66.393374	0	0	0	0	0	14550	11086	0
J2423_B45_lytic_NODE_34_length_11086_cov_39.805300	I09_192_lytic_NODE_65_length_11452_cov_1.889595	0	0	0	0	0	11452	11086	0
J2423_B45_lytic_NODE_34_length_11086_cov_39.805300	I09_193_lytic_NODE_113_length_10149_cov_2.725668	0	0	0	0	0	10149	11086	0
J2423_B45_lytic_NODE_34_length_11086_cov_39.805300	I09_234_lytic_NODE_39_length_11826_cov_19.775139	0	0	0	0	0	11826	11086	0
J2423_B45_lytic_NODE_34_length_11086_cov_39.805300	I09_235_lytic_NODE_14_length_18187_cov_5.946917	0	0	0	0	0	18187	11086	0
J2423_B45_lytic_NODE_34_length_11086_cov_39.805300	I09_235_lytic_NODE_9_length_19781_cov_6.329654	0	0	0	0	0	19781	11086	0
J2423_B45_lytic_NODE_34_length_11086_cov_39.805300	I09_237_lytic_NODE_50_length_13120_cov_2.267636	0	0	0	0	0	13120	11086	0
J2423_B45_lytic_NODE_34_length_11086_cov_39.805300	I09_239_lytic_NODE_12_length_20864_cov_56.883190	0	0	0	0	0	20864	11086	0
J2423_B45_lytic_NODE_34_length_11086_cov_39.805300	I09_239_lytic_NODE_1_length_43005_cov_162.167592	0	0	0	0	0	43005	11086	0
J2423_B45_lytic_NODE_34_length_11086_cov_39.805300	I09_239_lytic_NODE_5_length_27111_cov_12.164839	0	0	0	0	0	27111	11086	0
J2423_B45_lytic_NODE_34_length_11086_cov_39.805300	I09_239_lytic_NODE_68_length_10042_cov_3.057555	0	0	0	0	0	10042	11086	0
J2423_B45_lytic_NODE_34_length_11086_cov_39.805300	I09_239_lytic_NODE_8_length_22961_cov_11.672898	0	0	0	0	0	22961	11086	0
J2423_B45_lytic_NODE_34_length_11086_cov_39.805300	I09_240_lytic_NODE_21_length_19000_cov_6.875576	0	0	0	0	0	19000	11086	0
J2423_B45_lytic_NODE_34_length_11086_cov_39.805300	I09_242_lytic_NODE_10_length_19807_cov_2.423093	0	0	0	0	0	19807	11086	0
J2423_B45_lytic_NODE_34_length_11086_cov_39.805300	I09_242_lytic_NODE_11_length_19180_cov_41.035626	0	0	0	0	0	19180	11086	0
J2423_B45_lytic_NODE_34_length_11086_cov_39.805300	I09_242_lytic_NODE_16_length_17020_cov_2.655246	0	0	0	0	0	17020	11086	0
J2423_B45_lytic_NODE_34_length_11086_cov_39.805300	I09_242_lytic_NODE_46_length_11009_cov_2.837528	0	0	0	0	0	11009	11086	0
J2423_B45_lytic_NODE_34_length_11086_cov_39.805300	I09_62_lytic_NODE_46_length_13097_cov_11.959926	0	0	0	0	0	13097	11086	0
J2423_B45_lytic_NODE_34_length_11086_cov_39.805300	I09_67_lytic_NODE_33_length_14482_cov_17.052016	0	0	0	0	0	14482	11086	0
J2423_B45_lytic_NODE_34_length_11086_cov_39.805300	I09_67_lytic_NODE_36_length_13129_cov_3.083256	0	0	0	0	0	13129	11086	0
J2423_B45_lytic_NODE_34_length_11086_cov_39.805300	I16_1006_lytic_NODE_90_length_10300_cov_130.751351	0	0	0	0	0	10300	11086	0
J2423_B45_lytic_NODE_34_length_11086_cov_39.805300	I16_1008_lytic_NODE_51_length_12718_cov_47.975947	0	0	0	0	0	12718	11086	0
J2423_B45_lytic_NODE_34_length_11086_cov_39.805300	I16_1018_lytic_NODE_46_length_14308_cov_133.854797	0	0	0	0	0	14308	11086	0
J2423_B45_lytic_NODE_34_length_11086_cov_39.805300	I16_122_lytic_NODE_25_length_16605_cov_2.346700	0	0	0	0	0	16605	11086	0
J2423_B45_lytic_NODE_34_length_11086_cov_39.805300	I16_122_lytic_NODE_73_length_10141_cov_4.282635	0	0	0	0	0	10141	11086	0
J2423_B45_lytic_NODE_34_length_11086_cov_39.805300	I16_126_lytic_NODE_13_length_20552_cov_7.341491	0	0	0	0	0	20552	11086	0
J2423_B45_lytic_NODE_34_length_11086_cov_39.805300	I16_126_lytic_NODE_18_length_18454_cov_7.261605	0	0	0	0	0	18454	11086	0
J2423_B45_lytic_NODE_34_length_11086_cov_39.805300	I16_126_lytic_NODE_20_length_18239_cov_7.733525	0	0	0	0	0	18239	11086	0
J2423_B45_lytic_NODE_34_length_11086_cov_39.805300	I16_590_lytic_NODE_57_length_11641_cov_5.906510	0	0	0	0	0	11641	11086	0
J2423_B45_lytic_NODE_34_length_11086_cov_39.805300	I16_598_lytic_NODE_27_length_14796_cov_7.282044	0	0	0	0	0	14796	11086	0
J2423_B45_lytic_NODE_34_length_11086_cov_39.805300	I16_600_lytic_NODE_40_length_14170_cov_2.506798	0	0	0	0	0	14170	11086	0
J2423_B45_lytic_NODE_34_length_11086_cov_39.805300	I16_602_lytic_NODE_43_length_13215_cov_19.069039	0	0	0	0	0	13215	11086	0
J2423_B45_lytic_NODE_34_length_11086_cov_39.805300	K09_101_lysogenic_NODE_1_length_50876_cov_9.770308	0	0	0	0	0	50876	11086	0
J2423_B45_lytic_NODE_34_length_11086_cov_39.805300	K09_101_lytic_NODE_19_length_15394_cov_10.434230	0	0	0	0	0	15394	11086	0
J2423_B45_lytic_NODE_34_length_11086_cov_39.805300	K09_101_lytic_NODE_2_length_44704_cov_3.131799	0	0	0	0	0	44704	11086	0
J2423_B45_lytic_NODE_34_length_11086_cov_39.805300	K09_101_lytic_NODE_3_length_31150_cov_10.146734	0	0	0	0	0	31150	11086	0
J2423_B45_lytic_NODE_34_length_11086_cov_39.805300	K09_115_lysogenic_NODE_2_length_37122_cov_2.260858	0	0	0	0	0	37122	11086	0
J2423_B45_lytic_NODE_34_length_11086_cov_39.805300	K09_115_lysogenic_NODE_5_length_23639_cov_4.039161	0	0	0	0	0	23639	11086	0
J2423_B45_lytic_NODE_34_length_11086_cov_39.805300	K09_115_lytic_NODE_24_length_13386_cov_4.306898	0	0	0	0	0	13386	11086	0
J2423_B45_lytic_NODE_34_length_11086_cov_39.805300	K09_115_lytic_NODE_3_length_34739_cov_4.344416	0	0	0	0	0	34739	11086	0
J2423_B45_lytic_NODE_34_length_11086_cov_39.805300	K09_115_lytic_NODE_4_length_33272_cov_4.136979	0	0	0	0	0	33272	11086	0
J2423_B45_lytic_NODE_34_length_11086_cov_39.805300	K09_115_lytic_NODE_8_length_19183_cov_2.150404	0	0	0	0	0	19183	11086	0
J2423_B45_lytic_NODE_34_length_11086_cov_39.805300	K09_219_lysogenic_NODE_1_length_68364_cov_46.366338_fragment_1	0	0	0	0	0	54273	11086	0
J2423_B45_lytic_NODE_34_length_11086_cov_39.805300	K09_222_lysogenic_NODE_2_length_96758_cov_10.937891_fragment_1	0	0	0	0	0	79409	11086	0
J2423_B45_lytic_NODE_34_length_11086_cov_39.805300	K09_222_lytic_NODE_11_length_37715_cov_1.797468	0	0	0	0	0	37715	11086	0
J2423_B45_lytic_NODE_34_length_11086_cov_39.805300	K09_222_lytic_NODE_64_length_16636_cov_1.689737	0	0	0	0	0	16636	11086	0
J2423_B45_lytic_NODE_34_length_11086_cov_39.805300	K09_223_lysogenic_NODE_1_length_56789_cov_32.428319	0	0	0	0	0	56789	11086	0
J2423_B45_lytic_NODE_34_length_11086_cov_39.805300	K09_223_lytic_NODE_113_length_11719_cov_4.211157	0	0	0	0	0	11719	11086	0
J2423_B45_lytic_NODE_34_length_11086_cov_39.805300	K09_223_lytic_NODE_114_length_11601_cov_11.075697	0	0	0	0	0	11601	11086	0
J2423_B45_lytic_NODE_34_length_11086_cov_39.805300	K09_223_lytic_NODE_144_length_10431_cov_5.138894	0	0	0	0	0	10431	11086	0
J2423_B45_lytic_NODE_34_length_11086_cov_39.805300	K09_223_lytic_NODE_2_length_50533_cov_12.059351	0	0	0	0	0	50533	11086	0
J2423_B45_lytic_NODE_34_length_11086_cov_39.805300	K09_223_lytic_NODE_67_length_14521_cov_4.446042	0	0	0	0	0	14521	11086	0
J2423_B45_lytic_NODE_34_length_11086_cov_39.805300	K09_223_lytic_NODE_68_length_14473_cov_4.558528	0	0	0	0	0	14473	11086	0
J2423_B45_lytic_NODE_34_length_11086_cov_39.805300	K09_234_lysogenic_NODE_4_length_28003_cov_2.297898	0	0	0	0	0	28003	11086	0
J2423_B45_lytic_NODE_34_length_11086_cov_39.805300	K09_234_lytic_NODE_1_length_46757_cov_4.197851	0	0	0	0	0	46757	11086	0
J2423_B45_lytic_NODE_34_length_11086_cov_39.805300	K09_234_lytic_NODE_42_length_11882_cov_3.090639	0	0	0	0	0	11882	11086	0
J2423_B45_lytic_NODE_34_length_11086_cov_39.805300	K09_243_lysogenic_NODE_63_length_11179_cov_2.336318	0	0	0	0	0	11179	11086	0
J2423_B45_lytic_NODE_34_length_11086_cov_39.805300	K09_243_lytic_NODE_22_length_15456_cov_1.549332	0	0	0	0	0	15456	11086	0
J2423_B45_lytic_NODE_34_length_11086_cov_39.805300	K09_243_lytic_NODE_30_length_13485_cov_2.314202	0	0	0	0	0	13485	11086	0
J2423_B45_lytic_NODE_34_length_11086_cov_39.805300	K09_243_lytic_NODE_3_length_26460_cov_2.456471	0	0	0	0	0	26460	11086	0
J2423_B45_lytic_NODE_34_length_11086_cov_39.805300	K09_243_lytic_NODE_49_length_11934_cov_5.307035	0	0	0	0	0	11934	11086	0
J2423_B45_lytic_NODE_34_length_11086_cov_39.805300	K09_243_lytic_NODE_50_length_11720_cov_2.332701	0	0	0	0	0	11720	11086	0
J2423_B45_lytic_NODE_34_length_11086_cov_39.805300	K09_243_lytic_NODE_51_length_11581_cov_2.414485	0	0	0	0	0	11581	11086	0
J2423_B45_lytic_NODE_34_length_11086_cov_39.805300	K09_243_lytic_NODE_84_length_10130_cov_2.421021	0	0	0	0	0	10130	11086	0
J2423_B45_lytic_NODE_34_length_11086_cov_39.805300	K16_41_lysogenic_NODE_1_length_57636_cov_31.979379	0	0	0	0	0	57636	11086	0
J2423_B45_lytic_NODE_34_length_11086_cov_39.805300	K16_41_lytic_NODE_35_length_12886_cov_1.678339	0	0	0	0	0	12886	11086	0
J2423_B45_lytic_NODE_34_length_11086_cov_39.805300	K16_49_lytic_NODE_19_length_13975_cov_5.937058	0	0	0	0	0	13975	11086	0
J2423_B45_lytic_NODE_34_length_11086_cov_39.805300	K16_49_lytic_NODE_5_length_21184_cov_5.679960	0	0	0	0	0	21184	11086	0
J2423_B45_lytic_NODE_34_length_11086_cov_39.805300	K16_53_lysogenic_NODE_1_length_40514_cov_17.175129_fragment_1	0	0	0	0	0	23142	11086	0
J2423_B45_lytic_NODE_34_length_11086_cov_39.805300	K16_53_lytic_NODE_12_length_16727_cov_14.326328	0	0	0	0	0	16727	11086	0
J2423_B45_lytic_NODE_34_length_11086_cov_39.805300	K16_53_lytic_NODE_25_length_13381_cov_8.584917	0	0	0	0	0	13381	11086	0
[truncated: 48,291 more rows]

## Sheet: SupTable 6
Supplementary Table 6. iPHop Predictions with metadata from phage species clusters from dRep for those that are predicted to target the dominant symbiont
[truncated: 3,044 more rows]

[truncated: 7 more sheets: SupTable 7, SupTable 8, SupTable 9, SupTable 10, SupTable 11, SupTable 12, SupTable 13]
